# Supplementary material for: Novel members of bacterial community during a short-term chilled storage of common carp (Cyprinus carpio)
Source: Folia Microbiol (Praha). 2021 Dec 7;67(2):299–310. doi: 10.1007/s12223-021-00935-4 (PMC8933370; doi:10.1007/s12223-021-00935-4)
Supplement: Supplementary file 1 — Supplementary file1 (CSV 9 KB) [file 12223_2021_935_MOESM1_ESM.csv]

Storage method	Designation of strains	Identification on species level by 16S rDNA sequencing or MALDI-TOF MS	16S rDNA homology ( %), or MALDI-TOF MS score values
day 0	FM74	Pseudomonas baetica	98.85
	FM75	Stenotrophomonas rhizophila	100
	FM77	Pseudomonas panacis	99.41
	FM76	Pseudomonas azotoformans/lactis	100
	FM80	Aeromonas veronii/ictiosmia	100
	FM84	Aeromonas veronii/ichtiosmia	100
	FM86	Stenotrophomonas rhizophila	100
	FM85	Pseudomonas paralactis	100
	FM172	Aeromonas salmonicida subsp. Salmonicida	100
	FM174	Rahnella victoriana	100
	FM173	Rahnella victoriana	100
	FM175	Pseudomonas psychrophila	99.27
	FM273	Pseudomonas gessardii	100%
	FM403	Acinetobacter bereziniae	99.58%
	FM404	Acinetobacter guillouiae	100%
	FM405	Chryseobacterium aahli/limigenitum	100%
	FM406	Chryseobacterium ginsengiterrae	99.72%
	FM407	Chryseobacterium ginsengiterrae	99.65%
	FM408	Chryseobacterium ginsengiterrae	2.008
	FM409	Chryseobacterium piscium	100%
	FM410	Chryseobacterium piscium	100%
	FM411	Pantoea agglomerans	1.967
	FM412	Pantoea agglomerans	100%
	FM413	Pseudomonas gessardii	100%
	FM414	Pseudomonas poae/trivialis	2.065
	FM415	Pseudomonas synxantha/mucidolens/azotoformans/libanensis/ lactis	100%
	FM416	Pseudomonas synxantha/mucidolens/azotoformans/libanensis/ lactis/paralactis	100%
	FM417	Pseudomonas synxantha/mucidolens/azotoformans/libanensis/ lactis/paralactis	99.24%
	FM418	Pseudomonas synxantha/mucidolens/azotoformans/libanensis/ lactis/paralactis	100%
	FM419	Pseudomonas synxantha/mucidolens/azotoformans/libanensis/ lactis/paralactis	98.69%
	FM420	Rhodococcus qingshengii	100%
	FM422	Sphingobacterium anhuiense/kitahiroshimense	100%
day 1: 2-4°C VP	FM423	Chryseobacterium ginsengiterrae	100%
	FM424	Chryseobacterium ginsengiterrae	98.68%
	FM425	Chryseobacterium ginsengiterrae	100%
	FM426	Chryseobacterium ginsengiterrae	99.80%
	FM427	Chryseobacterium scophtalmum	100%
	FM428	Chryseobacterium shigense/carnipullorum	99.86%
	FM429	Hafnia alvei/Obesumbacterium proteus	99.67%
	FM430	Pantoea agglomerans	1.857
	FM431	Pseudomonas baetica	98.67%
	FM432	Pseudomonas baetica	2.118
	FM433	Pseudomonas fluorescens/canadensis	99.86%
	FM434	Pseudomonas paralactis	100%
	FM435	Pseudomonas paralactis	100%
	FM436	Pseudomonas synxantha/mucidolens/azotoformans/libanensis/lactis	100%
	FM437	Pseudomonas synxantha/mucidolens/azotoformans/libanensis/lactis/paralactis/	100%
	FM483	Rhodococcus qingshengii/degradans	2.164
	FM485	Stenotrophomonas rhyzophila	99.83%
day 1: 2-4°C AP	FM438	Aeromonas veronii	99.50%
	FM439	Brochothrix thermosphacta	99.50%
	FM440	Brochothrix thermosphacta	1.844
	FM441	Chryseobacterium piscium	99.45%
	FM442	Epilithonimonas ginsengisoli	100%
	FM443	Pseudomonas deceptionensis	100%
	FM444	Pseudomonas laurylsulfatiphila	99.50%
	FM445	Pseudomonas laurylsulfatiphila	100%
	FM447	Pseudomonas laurylsulfatiphila	99.43%
	FM448	Pseudomonas paralactis	99.34%
	FM449	Pseudomonas psychrophila	100%
	FM450	Pseudomonas psychrophila	1.997
	FM451	Pseudomonas synxantha/mucidolens/azotoformans/libanensis/lactis	100%
	FM452	Sphingobacterium anhuiense	99.50%
	FM453	Sphingobacterium anhuiense	99.84%
day 1: 6-8°C VP	FM454	Acinetobacter albensis	100%
	FM455	Chryseobacterium ginsengiterrae	100%
	FM456	Chryseobacterium ginsengiterrae	99.65%
	FM457	Chryseobacterium ginsengiterrae	99.86%
	FM458	Chryseobacterium ginsengiterrae	100%
	FM459	Chryseobacterium ginsengiterrae	99.64%
	FM460	Chryseobacterium piscium	99.86%
	FM461	Janthinobacterium lividum/svalbardensis	99.86%
	FM462	Pantoea agglomerans	2.319
	FM463	Pseudomonas laurylsulfatiphila	2.118
	FM464	Pseudomonas synxantha/mucidolens/azotoformans/gessardii/libanensis/lactis	99.84%
	FM465	Pseudomonas synxantha/mucidolens/azotoformans/libanensis/lactis/paralactis	98.43%
	FM466	Rhodococcus erythropolis	100%
	FM467	Rhodococcus erythropolis	100%
	FM486	Serratia proteamaculans	100%
day 1: 6-8°C AP	FM468	Acinetobacter johnsonii	100%
	FM469	Aeromonas media/rivipollensis	99.20%
	FM470	Chryseobacterium aahli / limigenitum	99.62%
	FM471	Chryseobacterium ginsengiterrae	100%
	FM472	Chryseobacterium ginsengiterrae	2.243
	FM473	Chryseobacterium schophtalmum	98.93%
	FM474	Leucobacter chromiiresistens	99.28%
	FM475	Pantoea agglomerans	100%
	FM476	Pseudomonas synxantha/mucidolens/azotoformans/libanensis/lactis	100%
	FM477	Pseudomonas synxantha/mucidolens/azotoformans/libanensis/lactis	99.57%
	FM478	Pseudomonas synxantha/mucidolens/azotoformans/libanensis/lactis/paralactis	99.85%
	FM479	Pseudomonas synxantha/mucidolens/azotoformans/libanensis/lactis/paralactis	100%
	FM480	Rhodococcus qingshengii/degradans/baikonurensis	2.093
	FM481	Stenotrophomonas rhizophila	100%
day 3: 2-4°C VP	FM487	Aeromonas veronii	2.221
	FM488	Chryseobacterium carnipullorum	100%
	FM489	Chryseobacterium piscium	100%
	FM490	Chryseobacterium scophtalmum	100%
	FM491	Haemophilus piscium/Aeromonas salmonicida/Aeromonas bestiarum/Aeromonas piscicola	100%
	FM492	Haemophilus piscium/Aeromonas salmonicida/Aeromonas bestiarum/Aeromonas piscicola	99.83%
	FM493	Microbacterium liquefaciens/oxydans/maritypicum	2.282
	FM494	Pantoea agglomerans	2.112
	FM496	Pantoea eucalypti	2.207
	FM497	Pseudomonas lundensis	99.72%
	FM498	Pseudomonas paralactis	96.49%
	FM500	Pseudomonas synxantha/mucidolens/azotoformans/gessardii/libanensis/lactis	100%
	FM549	Serratia liquefaciens	2.432
day 3: 2-4°C AP	FM166	Pseudomonas cichorii/brassicacearum
	FM148	Pseudomonas paralactis/cedrina	100
	FM149	Aeromonas veronii/ichtiosmia	100
	FM150	Pseudomonas paralactis	99.86
	FM167	Pseudomonas psychrophila	100
	FM144	Shewanella putrefaciens	99.87
	FM145	Shewanella putrefaciens	99.73
	FM146	Pseudomonas psychrophila	100
	FM147	Pseudomonas paralactis	100
	FM168	Pseudomonas fragi	99.83
	FM159	Pseudomonas paralactis	100
	FM160	Pseudomonas lundensis	100
	FM157	Pseudomonas helleri	99.73
	FM156	Pseudomonas meridiana/antarctica/psychrophila	99.13
	FM502	Chryseobacterium ginsengiterrae	100%
	FM503	Chryseobacterium ginsengiterrae	2.058
	FM504	Chryseobacterium ginsengiterrae	100%
	FM505	Chryseobacterium piscium	97.91%
	FM506	Chryseobacterium ginsengiterrae	100%
	FM507	Plantibacter flavus	2.242
	FM508	Plantibacter flavus	100%
	FM509	Pseudomonas cedrina/paralactis	99.30%
	FM510	Pseudomonas paralactis	100%
	FM511	Pseudomonas psychrophila	100%
	FM512	Pseudomonas synxantha/mucidolens/azotoformans/libanensis/lactis	98.57%
	FM513	Pseudomonas synxantha/mucidolens/azotoformans/libanensis/lactis/paralactis/	100%
	FM514	Pseudomonas veronii	99.59%
	FM515	Shewanella baltica	100%
	FM548	Shewanella baltica	100%
day 3: 6-8°C VP	FM516	Aeromonas encheleia	100%
	FM517	Aeromonas sobria	99.66%
	FM518	Aeromonas veronii	100%
	FM519	Aeromonas veronii/ichthiosmia	100%
	FM520	Aeromonas veronii/ichthiosmia	100%
	FM521	Haemophilus piscium	100%
	FM522	Haemophilus piscium/Aeromonas salmonicida/Aeromonas bestiarum/Aeromonas piscicola	99.83%
	FM523	Haemophilus piscium/Aeromonas salmonicida/Aeromonas bestiarum/Aeromonas piscicola	100%
	FM524	Haemophilus piscium/Aeromonas salmonicida/Aeromonas bestiarum/Aeromonas piscicola	99.65%
	FM525	Pantoea agglomerans	100%
	FM527	Pseudomonas cedrina/paralactis	100%
	FM528	Serratia proteamaculans/grimesii	100%
	FM529	Serratia proteamaculans/grimesii	98.37%
	FM530	Serratia proteamaculans/grimesii	100%
	FM546	Serratia quinivorans	100%
	FM550	Shewanella putrefaciens	98.30%
day 3: 6-8 °C AP	FM169	Pseudomonas psychrophila	100
	FM138	Shewanella xiamenensis	100
	FM139	Pseudomonas azotoformans/lactis	100
	FM170	Pseudomonas psychrophila	100
	FM142	Shewanella xiamenensis	99.87
	FM171	Pseudomonas psychrophila	99.33
	FM153	Shewanella profunda/putrefaciens	99.59
	FM154	Rahnella aquatis	100
	FM531	Pseudomonas fragi	99.64%
	FM532	Pseudomonas lundensis	100%
	FM533	Pseudomonas proteolytica	100%
	FM534	Pseudomonas psychrophila	2.151
	FM535	Pseudomonas synxantha/mucidolens/azotoformans/libanensis/cedrina/lactis/paralactis	2.118
	FM536	Pseudomonas synxantha/mucidolens/azotoformans/libanensis/cedrina/lactis/paralactis	100%
	FM537	Pseudomonas synxantha/mucidolens/azotoformans/libanensis/cedrina/lactis/paralactis	2.339
	FM538	Pseudomonas synxantha/mucidolens/azotoformans/libanensis/lactis	100%
	FM539	Pseudomonas synxantha/mucidolens/azotoformans/libanensis/lactis/paralactis/	99.75%
	FM540	Serratia proteamaculans	100%
	FM541	Shewanella baltica	99.01%
	FM542	Shewanella baltica	2.334
	FM543	Shewanella baltica	99.71%
	FM544	Shewanella baltica	2.209
	FM545	Shewanella putrefaciens	100%
	FM547	Staphilococcus hominis	100%
frozen VP	FM564	Chryseobacterium carnipullorum	100%
	FM566	Chryseobacterium ginsengiterrae	99.85%
	FM567	Chryseobacterium piscium	99.86%
	FM568	Chryseobacterium piscium	99.85%
	FM569	Pantoea agglomerans	98.43%
	FM570	Pseudomonas azotoformans/lactis	100%
	FM571	Pseudomonas azotoformans/lactis	100%
	FM572	Pseudomonas azotoformans/lactis	100%
	FM573	Pseudomonas azotoformans/lactis/paralactis	100%
	FM574	Pseudomonas paralactis	100%
frozen AP	FM551	Chryseobacterium balustinum	2.236
	FM552	Chryseobacterium piscium	2.018
	FM553	Chryseobacterium scophtalmum	100%
	FM555	Chryseobacterium yeoncheonense / aahli / limigenitum	100%
	FM556	Chryseobacterium ginsengiterrae	100%
	FM557	Pantoea agglomerans	99.29%
	FM558	Pantoea agglomerans	99.84%
	FM559	Pseudomonas azotoformans / lactis / paralactis	99.30%
	FM560	Pseudomonas migulae v yamanorum	99.15%
	FM561	Pseudomonas paralactis	100%
	FM562	Pseudomonas paralactis	100%
	VP- vacuum packed; AP-air packed
	grey cells - identified by MALDI-TOF
