# Supplementary material for: Novel members of bacterial community during a short-term chilled storage of common carp (Cyprinus carpio)
Source: Folia Microbiol (Praha). 2021 Dec 7;67(2):299–310. doi: 10.1007/s12223-021-00935-4 (PMC8933370; doi:10.1007/s12223-021-00935-4)
Supplement: Supplementary file 2 — Supplementary file2 (XLSX 172 KB) [file 12223_2021_935_MOESM2_ESM.xlsx]

## Sheet: Sampling times and parameters
Time of sampling	2018-05-14				2018-10-08
Location	Inflow water	Inflow, sediment	Lake center (water body)	Lake center, sediment	Inflow water	Inflow, sediment	Lake center (water body)	Lake center, sediment
GPS coordinates:	46.7370204, 19.1690930		46.7337073, 19.1727844		46.7370204, 19.1690930		46.7337073, 19.1727844
Humidity:	0.4		0.43		0.61
Wind:	K 10 km/h		K-ÉK 14 km/h		ÉK 8 km/h
Air pressure:	1013hPa		1013hPa		1019 hPa
Eyeshot:	11,3 km		16,1 km		12,9 km
UV-index:	5		4		3
Air temprerature:	20°C		19°C		18 °C
Weather:	cloudy, sunny				partly cloudy
Previous precipitation					-
Water temperature (measured):	22,4°C		21,1°C		16,5 °C		15,9 °C
Water pH (measured):	7.33		7.17		7.67		7.8
Conductivity (µS):	812		1005		987		961
Redox potential (mV):	86		83		79		70
GH:	17		>7		>7		>7
KH:	10		15		10		15
Cl:	0.8		-		0.8		0.8
nitrite:	-		-		-		-
nitrate:	-		-		-		-
sampling depth:
CFU/ml, g (TGE1)	1919	1129000	6360	198000	6076	1171333	828	643000

## Sheet: Cultivation
Designation of sample	Location	Time of sampling	Cultivation (medium, temperature, level of dilution, cell count)										Designation of isolates
Aka 2 Ki/BE	inflow water	2018-10-08	TGY-1 120 h 28˙C									6076	HF289-290
			10^0	10^1	10^2	10^3	10^4	10^5	10^6	10^7	10^8
			1632	415	36	1	2	0
			CHROMagar 120 h 28˙C									0
			10^0	10^1	10^2	10^3	10^4
			0	0	0
			Aeromonas 120 h 28˙C									59
			10^0	10^1	10^2	10^3	10^4	10^5	10^6
			59	0	0	0	0
			P. aeruginosa 48-72-96h									-
			asparagine		10^1	10^2
				0	0
			cetrimide
			acetamide
Aka 2 Ki/BE Ü	inflow, sediment		TGY-1 120 h 28˙C									1171333	HF291-293
				10^1	10^2	10^3	10^4	10^5	10^6	10^7	10^8
				uncountable	uncountable	724	149	13
			CHROMagar 120 h 28˙C									9400
				10^1	10^2	10^3	10^4
				uncountable	94
			Aeromonas 120 h 28˙C									45900
				10^1	10^2	10^3	10^4	10^5	10^6
				uncountable	179	28	0
			P. aeruginosa 48-72-96h									-
			asparagine		10^1	10^2
					0	0
			cetrimide
			acetamide
Aka2 köz	water body		TGY-1 120 h 28˙C									828	HF295-298
			10^0	10^1	10^2	10^3	10^4	10^5	10^6	10^7	10^8
			742	97	6	1	0	0
			CHROMagar 120 h 28˙C									0
			10^0	10^1	10^2	10^3	10^4
				0	0
			Aeromonas 120 h 28˙C									7
			10^0	10^1	10^2	10^3	10^4	10^5	10^6
			7	0	0	0
			P. aeruginosa 48-72-96h									-
			asparagine	10^1	10^2	10^2
				0	0
			cetrimide
			acetamide
Aka2köz Ü	water body, sediment		TGY-1 120 h 28˙C									643000	HF299-300
			10^0	10^1	10^2	10^3	10^4	10^5	10^6	10^7	10^8
				uncountable	uncountable	329	80	8
			CHROMagar 120 h 28˙C									10500
			10^0	10^1	10^2	10^3	10^4
				uncountable	105
			Aeromonas 120 h 28˙C									12763	HF301
			10^0	10^1	10^2	10^3	10^4	10^5	10^6
				119	321	5	0
			P. aeruginosa 48-72-96h									-
			asparagine		10^1	10^2
					0	0
			cetrimide
			acetamide
4	fish skin mucosal surface		TGY-1 120 h 28˙C									31600	FM343-FM362
			10^0	10^1	10^2	10^3	10^4	10^5	10^6	10^7	10^8
				uncountable	272	35	0	0
			CHROMagar 120 h 28˙C									325
			10^0	10^1	10^2	10^3	10^4
				35	3
			Aeromonas 120 h 28˙C									0
			10^0	10^1	10^2	10^3	10^4	10^5	10^6
				0	0	0	0
			P. aeruginosa 48-72-96h									-
			asparagine		10^1	10^2
					0	0
			cetrimide
			acetamide
5	fish skin mucosal surface		TGY-1 120 h 28˙C									22100	FM363-FM382
			10^0	10^1	10^2	10^3	10^4	10^5	10^6	10^7	10^8
				uncountable	242	20	0	0
			Aeromonas 120 h 28˙C									70
			10^0	10^1	10^2	10^3	10^4	10^5	10^6
				7	0	0	0
			CHROMagar 120 h 28˙C									130
			10^0	10^1	10^2	10^3	10^4
				13	0
			P. aeruginosa 48-72-96h									-
			asparagine		10^1	10^2
					0	0
			cetrimide
			acetamide
6	fish skin mucosal surface		TGY-1 120 h 28˙C									1755	FM383-FM401
			10^0	10^1	10^2	10^3	10^4	10^5	10^6	10^7	10^8
				1584	143	21	0	0
			CHROMagar 120 h 28˙C									20
			10^0	10^1	10^2	10^3	10^4
				2	0
			Aeromonas 120 h 28˙C									120
			10^0	10^1	10^2	10^3	10^4	10^5	10^6
				14	1	0	0
			CHROMagar 120 h 28˙C									20
			10^0	10^1	10^2	10^3	10^4
				2	0
			P. aeruginosa 48-72-96h									-
			asparagine		10^1	10^2
			cetrimide
			acetamide
AKA			fish skin mucosal surface of freshly caught fish (no. 8)										AF15
													AF16
													AF17
													AF18
													AF19
0. day	storage experiment, initial	2018-11-10	TGY-1 120 h 28˙C									2116000	FM402-422
			10^0	10^1	10^2	10^3	10^4	10^5	10^6	10^7	10^8
				uncountable	uncountable	2968	228	11
			CHROMagar 120 h 28˙C									12978
			10^0	10^1	10^2	10^3	10^4
						126	976 (hiba)
			Aeromonas 120 h 28˙C									3100
			10^0	10^1	10^2	10^3	10^4	10^5	10^6
				uncountable	32	3	0	0
			P. aeruginosa 48-72-96h									-
			asparagine	10^1	10^1	10^2
				0
			cetrimide
			acetamide
1. day 2 V	storage experiment, 24 h, 2°C, vacuum package	2018-11-12	TGY-1 120 h 28˙C									2122666	FM423-437
			10^0	10^1	10^2	10^3	10^4	10^5	10^6	10^7	10^8
				uncountable	uncountable	1588	248	23
			CHROMagar 120 h 28˙C									130200	FM483
			10^0	10^1	10^2	10^3	10^4
					724	188
			Aeromonas 120 h 28˙C									480075	FM485
			10^0	10^1	10^2	10^3	10^4	10^5	10^6
				uncountable	523	38	33	15
			P. aeruginosa 48-72-96h									-
			asparagine	10^1	10^2	10^2
					0
			cetrimide
			acetamide
1. day 2 NV	storage experiment, 24 h, 2°C, aerated package	2018-11-12	TGY-1 120 h 28˙C									6025333	FM438-FM453
			10^0	10^1	10^2	10^3	10^4	10^5	10^6	10^7	10^8
				uncountable	uncountable	2136	684	91
			CHROMagar 120 h 28˙C									776000
			10^0	10^1	10^2	10^3	10^4
					uncountable	776
			Aeromonas 120 h 28˙C									459375
			10^0	10^1	10^2	10^3	10^4	10^5	10^6
				uncountable	335	24	18	16
			P. aeruginosa 48-72-96h									-
			asparagine		10^1	10^2
				0	0
			cetrimide
			acetamide
1. day 6 V	storage experiment, 24 h, 6°C, vacuum package	2018-11-12	TGY-1 120 h 28˙C									2350666	FM454-467
			10^0	10^1	10^2	10^3	10^4	10^5	10^6	10^7	10^8
				uncountable	uncountable	1772	248	28
			CHROMagar 120 h 28˙C									132200	FM484
			10^0	10^1	10^2	10^3	10^4
					744	190
			Aeromonas 120 h 28˙C									360800	FM486
			10^0	10^1	10^2	10^3	10^4	10^5	10^6
				uncountable	322	31	28	11
			P. aeruginosa 48-72-96h									-
			asparagine	10^1	10^2	10^2
				0	0
			cetrimide
			acetamide
1. day 6 NV	storage experiment, 24 h, 6°C, aerated package	2018-11-12	TGY-1 120 h 28˙C									17400000	FM468-481
				10^1	10^2	10^3	10^4	10^5	10^6	10^7	10^8
				uncountable	uncountable	uncountable	1500	198
			CHROMagar 120 h 28˙C									520000
				10^1	10^2	10^3	10^4
					uncountable	520
			Aeromonas 120 h 28˙C									277600
				10^1	10^2	10^3	10^4	10^5	10^6
				uncountable	214	19	17	9
			P. aeruginosa 48-72-96h									-
			asparagine	10^1	10^2	10^2
				0	0
			cetrimide
			acetamide
4. day 2-4 V	storage experiment, 96 h, 2°C, vacuum package	2018-11-14	TGY-1 120 h 28˙C									3115500	FM487-500
				10^1	10^2	10^3	10^4	10^5	10^6	10^7	10^8
					uncountable	1412	365	44	3	0	0
			CHROMagar 120 h 28˙C									267500
				10^1	10^2	10^3	10^4
						275	26
			Aeromonas 120 h 28˙C									24566	FM549
				10^1	10^2	10^3	10^4	10^5	10^6
					97	14	5	0	0
			P. aeruginosa 48-72-96h									-
			asparagine	10^1	10^2	10^2
				0	0
			cetrimide
			acetamide
4. day 2 NV	storage experiment, 96 h, 2°C, aerated package	2018-11-14	TGY-1 120 h 28˙C									54265000	FM501-FM515
				10^1	10^2	10^3	10^4	10^5	10^6	10^7	10^8
					uncountable	uncountable	1956	465	51	10	0
			CHROMagar 120 h 28˙C									9520000
				10^1	10^2	10^3	10^4
						uncountable	952
			Aeromonas 120 h 28˙C									1232750	FM548
				10^1	10^2	10^3	10^4	10^5	10^6
					844	261	57	11	3
			P. aeruginosa 48-72-96h									-
			asparagine	10^1	10^2	10^2
				0
			cetrimide
			acetamide
4. day 6 V	storage experiment, 96 h, 6°C, vacuum package	2018-11-14	TGY-1 120 h 28˙C									38676000	FM516-FM530
				10^1	10^2	10^3	10^4	10^5	10^6	10^7	10^8
					uncountable	uncountable	1468	187	40	2	1
			CHROMagar 120 h 28˙C									815000	FM546
				10^1	10^2	10^3	10^4
						350	128
			Aeromonas 120 h 28˙C									232666	FM550
				10^1	10^2	10^3	10^4	10^5	10^6
					uncountable	138	26	3	0
			P. aeruginosa 48-72-96h									-
			asparagine	10^1	10^2	10^2
				0
			cetrimide
			acetamide
4. day 6 NV	storage experiment, 96 h, 6°C, aerated package	2018-11-14	TGY-1 120 h 28˙C									477450000	FM531-545
				10^1	10^2	10^3	10^4	10^5	10^6	10^7	10^8
					uncountable	uncountable	uncountable	3128	407	39	8
			CHROMagar 120 h 28˙C									>10000
				10^1	10^2	10^3	10^4
						uncountable	uncountable
			Aeromonas 120 h 28˙C									4350000	FM547
				10^1	10^2	10^3	10^4	10^5	10^6
					uncountable	uncountable	uncountable	57	3
			P. aeruginosa 48-72-96h									-
			asparagine	10^1	10^2	10^2
				0
			cetrimide
			acetamide

## Sheet: Identification
Designation of sample	Type of sample	Time of sampling	Designation	DNA	MALDI-TOF MS	Match	16S rRNA identification
							Species	%	bp	primer
8	ulcer		AF15		Aeromonas veronii		n.d.
8	ulcer		AF16		Shewanella putrefaciens		n.d.
8	ulcer		AF17		Pseudomonas anguilliseptica		n.d.
8	ulcer		AF18		n.d.		n.d.
8	ulcer		AF19		n.d.		n.d.
AKA-2-KI/BE	water		HF289		Aeromonas veronii		n.d.
AKA-2-KI/BE	water		HF290		Aeromonas veronii		n.d.
AKA-2-KI/BE ü	sediment		HF291		Aeromonas veronii		n.d.
AKA-2-KI/BE ü	sediment		HF292		Aeromonas ichtiosmia		n.d.
AKA-2-KI/BE ü	sediment		HF293		Aeromonas veronii		n.d.
AKA-2-KI/BE ü	sediment		HF294		n.d.		n.d.
AKA-2-KÖZ	water		HF295		n.d.		no sequencing product
AKA-2-KÖZ	water		HF296		Providencia rettgeri/Aeromonas hydrophila (n.r.)	no	Bacillus safensis/zhangzhouensis	1	599	27f
AKA-2-KÖZ	water		HF297		n.d.		Aeromonas veronii/ichthiosmia/fluvialis	1	393	27f
AKA-2-KÖZ	water		HF298		n.d.		n.d.
AKA-2-KÖZ ü	sediment		HF299		Lactobacillus amylovorus/Bacillus pumilus (n.r.)	no	Bacillus safensis/zhangzhouensis	1	575	27f
AKA-2-KÖZ ü	sediment		HF300		n.d.		n.d.
AKA-2-KÖZ ü	sediment		HF301		Pseudomonas frederiksbergensis		n.d.
4	mucus	2018-10-08	FM343		Shewanella putrefaciens		n.d.
4	mucus		FM344		Aeromonas ichtiosmia		n.d.
4	mucus		FM345		Sphingobium cloacae/Pseudomonas fragi (n.r.)	no	Pseudomonas plecoglossicida/taiwanensis/hunanensis	99.3%	573	27f
4	mucus		FM346		Pandoraea norimbergensis/Lactobacillus versmoldensis (n.r.)	no	Paracoccus panacisoli/sanguinis	1	578	27f
4	mucus		FM347		Aeromonas veronii/Aeromonas caviae (n.r.)	species	Aeromonas veronii/ichthiosmia	1	606	27f
4	mucus		FM348		Aeromonas veronii		n.d.
4	mucus		FM349		Shewanella putrefaciens		n.d.
4	mucus		FM350		n.d.		Chryseobacterium hagamense	96.07%	585	27f
4	mucus		FM351		Fusobacterium equinum/Streptomyces hirsutus (n.r.)	no	Paracoccus contaminans	99.32%	592	27f
4	mucus		FM352		Aeromonas veronii		n.d.
4	mucus		FM353		Aeromonas veronii		n.d.
4	mucus		FM354		Shewanella putrefaciens		n.d.
4	mucus		FM355		Burkholderia cepacia/Pseudomonas gessardii (n.r.)	no	Paracoccus panacisoli/sanguinis	1	597	27f
4	mucus		FM356		Aeromonas veronii		n.d.
4	mucus		FM357		Moraxella_sg_Moraxella osloensis		n.d.
4	mucus		FM358		Arthrobacter polychromogenes/tumbae (n.r.)		short sequence
4	mucus		FM359		Aeromonas veronii		n.d.
4	mucus		FM360		Aeromonas ichtiosmia		n.d.
4	mucus		FM361		Shewanella putrefaciens		n.d.
4	mucus		FM362		Aeromonas veronii		n.d.
5	mucus		FM363		Agromyces salentinus/Arthrobacter globiformis (n.r.)		no sequencing product
5	mucus		FM364		Aeromonas bestiarum		n.d.
5	mucus		FM365		Aeromonas veronii (n.r.)		n.d.
5	mucus		FM366		Aeromonas veronii (n.r.)		n.d.
5	mucus		FM367		Elizabethkingia meningoseptica/miricola (n.r.)		n.d.
5	mucus		FM368		Lactobacillus delbrueckii/Clostridium novyi (n.r.)		no sequencing product
5	mucus		FM369		Aeromonas ichtiosmia		n.d.
5	mucus		FM370		Aeromonas veronii		n.d.
5	mucus		FM371		Flavobacterium gelidilacus/Clostridium chauvoei (n.r.)		n.d.
5	mucus		FM372		Pseudomonas libanensis/Lactobacillus kalixensis (n.r.)	no	Exiguobacterium acetylicum/indicum	99.64%	548	27f
5	mucus		FM373		Arthrobacter scleromae		n.d.
5	mucus		FM374		n.d.		n.d.
5	mucus		FM375		Aeromonas ichtiosmia		n.d.
5	mucus		FM376		Aeromonas veronii		n.d.
5	mucus		FM377		Aeromonas veronii		n.d.
5	mucus		FM378		n.d.		n.d.
5	mucus		FM379		Acinetobacter radioresistens/Lactobacillus coryniformis (n.r.)		no sequencing product
5	mucus		FM380		Aeromonas veronii		n.d.
5	mucus		FM381		Aeromonas veronii		n.d.
5	mucus		FM382		n.d.		n.d.
6	mucus		FM383		Shewanella putrefaciens		n.d.
6	mucus		FM384		Aeromonas veronii		n.d.
6	mucus		FM385		Shewanella putrefaciens		n.d.
6	mucus		FM386		n.d.		n.d.
6	mucus		FM387		n.d.		Shewanella oneidensis	98.52%	607	27f
6	mucus		FM388		Pseudomonas graminis/orientalis (n.r.)	genus	Pseudomonas asplenii/ fuscovaginae	99.5%	601	27f
6	mucus		FM389		Aeromonas jandaei/veronii		n.d.
6	mucus		FM390		Aeromonas veronii		n.d.
6	mucus		FM391		Aeromonas veronii		n.d.
6	mucus		FM392		Aeromonas veronii/ichtiosmia		n.d.
6	mucus		FM393		Aeromonas popoffii		n.d.
6	mucus		FM394		Aeromonas veronii/ichtiosmia		n.d.
6	mucus		FM395		n.d.		Aeromonas popoffii	99.84%	617	27f
6	mucus		FM396		Aeromonas veronii		n.d.
6	mucus		FM397		Aeromonas veronii/ichtiosmia		n.d.
6	mucus		FM398		Aeromonas bestiarum/popoffii		n.d.
6	mucus		FM399		Aeromonas veronii		n.d.
6	mucus		FM400		Aeromonas popoffii		n.d.
6	mucus		FM401		Aeromonas veronii		n.d.
0. day	filet	2018.11.05. (0.day)	FM402		Pseudomonas veronii (n.r.)		n.d.
0. day	filet		FM403		Sphingobacterium multivorum (n.r.)		n.d.
0. day	filet		FM404		Acinetobacter guillouiae	species	Acinetobacter guillouiae	1	588	27f
0. day	filet		FM405		Pseudomonas gessardii	species	Pseudomonas gessardii	1	610	27f
0. day	filet		FM406		Lactobacillus paracasei		n.d.
0. day	filet		FM407		n.d.		Pantoea agglomerans	99.65%	566	27f
0. day	filet		FM408		Chryseobacterium piscium		n.d.
0. day	filet		FM409		Pseudomonas veronii	genus	Pseudomonas synxantha/mucidolens/azotoformans/libanensis/ lactis	1	623	27f
0. day	filet		FM410		Pseudomonas veronii	genus	Pseudomonas synxantha/mucidolens/azotoformans/libanensis/ lactis/paralactis	1	599	27f
0. day	filet		FM411		Pantoea agglomerans		mixed sequence
0. day	filet		FM412		Citrobacter koseri/Staphilococcus aureus		n.d.
0. day	filet		FM413		Corynebacterium striatum/Staphilococcus aureus		n.d.
0. day	filet		FM414		Chryseobacterium piscium		n.d.
0. day	filet		FM415		Pseudomonas libanensis/rhodesiae	species	Pseudomonas synxantha/mucidolens/azotoformans/libanensis/ lactis/paralactis	1	608	27f
0. day	filet		FM416		Rhodococcus erythropolis		n.d.
0. day	filet		FM417		Pseudomonas veronii	genus	Pseudomonas poae/trivialis	99.24%	529	27f
0. day	filet		FM418		Parabacteroides merdae		n.d.
0. day	filet		FM419		Acinetobacter guillouiae	genus	Acinetobacter bereziniae	98.69%	612	27f
0. day	filet		FM420		Pseudomonas fluorescens	genus	Pseudomonas synxantha/mucidolens/azotoformans/libanensis/ lactis/paralactis	1	599	27f
0. day	filet		FM421		Enterococcus faecium		n.d.
0. day	filet		FM422		Pseudomonas fluorescens	genus	Pseudomonas synxantha/mucidolens/azotoformans/libanensis/ lactis/paralactis	1	609	27f
2 V 1. day	filet (chilled)	2018.11.06. (1. day)	FM423		Pseudomonas extremorientalis	genus	Pseudomonas paralactis	1	609	27f
2 V 1. day	filet (chilled)		FM424		Chryseobacterium schophtalmum	no	Pseudomonas baetica	98.68%	607	27f
2 V 1. day	filet (chilled)		FM425		Pseudomonas proteolytica		n.d.
2 V 1. day	filet (chilled)		FM426		Sphingobacterium spiritivorum/Chryseobacterium indologenes	no	Chryseobacterium shyesse/carnipullorum	99.8%	500	27f
2 V 1. day	filet (chilled)		FM427		Pseudomonas fluorescens	genus	Pseudomonas synxantha/mucidolens/azotoformans/libanensis/lactis	1	608	27f
2 V 1. day	filet (chilled)		FM428		Candida tropicalis		n.d.
2 V 1. day	filet (chilled)		FM429		Pseudomonas orientalis (n.r.)	genus	Pseudomonas fluorescens/canadensis	99.67%	607	27f
2 V 1. day	filet (chilled)		FM430		Chryseobacterium scophtalmum		n.d.
2 V 1. day	filet (chilled)		FM431		Pseudomonas gessardii/veronii (n.r.)	genus	Pseudomonas baetica	98.67%	600	27f
2 V 1. day	filet (chilled)		FM432		Pantoea agglomerans		mixed sequence
2 V 1. day	filet (chilled)		FM433		Clostridium bifermentans/Pseudomonas antarctica (n.r.)		n.d.
2 V 1. day	filet (chilled)		FM434		Candida tropicalis / Staphylococcus xylosus (n.r.)		n.d.
2 V 1. day	filet (chilled)		FM435		Pseudomonas veronii (n.r.)	genus	Pseudomonas synxantha/mucidolens/azotoformans/libanensis/lactis/paralactis/	1	603	27f
2 V 1. day	filet (chilled)		FM436		Pseudomonas fluorescens	genus	Pseudomonas paralactis	1	601	27f
2 V 1. day	filet (chilled)		FM437		Rhodococcus erythropolis	genus	Rhodococcus qingshengii/degradans	1	520	27f
2 NV 1. day	filet (chilled)		FM438		Pseudomonas koreensis	no	Pseudomonas laurylsulfatiphila	99.5%	599	27f
2 NV 1. day	filet (chilled)		FM439		Pseudomonas koreensis	no	Pseudomonas laurylsulfatiphila	99.5%	605	27f
2 NV 1. day	filet (chilled)		FM440		Chryseobacterium piscium		n.d.
2 NV 1. day	filet (chilled)		FM441		Sphingobacterium faecium	genus	Sphingobacterium anhuiense	99.45%	543	27f
2 NV 1. day	filet (chilled)		FM442		Clostridium clostridioforme		n.d.
2 NV 1. day	filet (chilled)		FM443		Pseudomonas fluorescens	genus	Pseudomonas paralactis	1	607	27f
2 NV 1. day	filet (chilled)		FM444		n.d.		Pseudomonas deceptionensis	99.5%	599	27f
2 NV 1. day	filet (chilled)		FM445		Pseudomonas veronii	genus	Pseudomonas synxantha/mucidolens/azotoformans/libanensis/lactis	1	624	27f
2 NV 1. day	filet (chilled)		FM446		n.d.		n.d.
2 NV 1. day	filet (chilled)		FM447		Sphingobacterium spiritivorum		n.d.
2 NV 1. day	filet (chilled)		FM448		Pseudomonas fragi	genus	Pseudomonas psychrophila	99.34%	608	27f
2 NV 1. day	filet (chilled)		FM449		n.d.		Brochothrix thermosphacta	1	582	27f
2 NV 1. day	filet (chilled)		FM450		Aeromonas veronii		n.d.
2 NV 1. day	filet (chilled)		FM451		Brochothrix thermosphacta	species	Brochothrix thermosphacta	1	513	27f
2 NV 1. day	filet (chilled)		FM452		Pseudomonas koreensis/gessardii (n.r.)	genus	Pseudomonas laurylsulfatiphila	0.995	605	27f
2 NV 1. day	filet (chilled)		FM453		Pseudomonas fragi	genus	Pseudomonas psychrophila	99.84%	623	27f
6 V 1. day	filet (chilled)		FM454		Pseudomonas veronii	genus	Pseudomonas synxantha/mucidolens/azotoformans/gessardii/libanensis/lactis	1	606	27f
6 V 1. day	filet (chilled)		FM455		n.d.		Janthinobacterium lividum/svalbardensis	1	592	27f
6 V 1. day	filet (chilled)		FM456		n.d.		Serratia proteamaculans	99.65%	577	27f
6 V 1. day	filet (chilled)		FM457		n.d.		n.d.
6 V 1. day	filet (chilled)		FM458		Enterococcus faecium		n.d.
6 V 1. day	filet (chilled)		FM459		Millerozyma farinosa	no	Pseudomonas laurylsulfatiphila	99.64%	550	27f
6 V 1. day	filet (chilled)		FM460		Arthrobacter psychrophenolicus		n.d.
6 V 1. day	filet (chilled)		FM461		n.d.		n.d.
6 V 1. day	filet (chilled)		FM462		Pantoea agglomerans		mixed sequence
6 V 1. day	filet (chilled)		FM463		Rhodococcus erythropolis		n.d.
6 V 1. day	filet (chilled)		FM464		Rhodococcus erythropolis	no	Acinetobacter albensis	99.84%	610	27f
6 V 1. day	filet (chilled)		FM465		Enterococcus faecium		n.d.
6 V 1. day	filet (chilled)		FM466		Staphylococcus aureus/Lactobacillus delbrueckii	no	Chryseobacterium ginsengiterrae	1	510	27f
6 V 1. day	filet (chilled)		FM467		Rhodococcus baikonurensis	genus	Rhodococcus erythropolis	1	569	27f
6 NV 1. day	filet (chilled)		FM468		Pseudomonas veronii	genus	Pseudomonas synxantha/mucidolens/azotoformans/libanensis/lactis/paralactis	1	551	27f
6 NV 1. day	filet (chilled)		FM469		Acinetobacter johnsonii	species	Acinetobacter johnsonii	99.20%	499	27f
6 NV 1. day	filet (chilled)		FM470		Lactobacillus reuteri/Staphylococcus warneri		Leucobacter chromiiresistens	99.62%	529	27f
6 NV 1. day	filet (chilled)		FM471		Rhizobium tropici		n.d.
6 NV 1. day	filet (chilled)		FM472		Pantoea agglomerans		mixed sequence
6 NV 1. day	filet (chilled)		FM473		Aeromonas eucrenophila	genus	Aeromonas media/rivipollensis	98.93%	375	27f
6 NV 1. day	filet (chilled)		FM474		Rhodococcus baikonurensis	species	Rhodococcus qingshengii/degradans/baikonurensis	99.28%	414	27f
6 NV 1. day	filet (chilled)		FM475		Pseudomonas synxantha	species	Pseudomonas synxantha/mucidolens/azotoformans/libanensis/lactis	1	610	27f
6 NV 1. day	filet (chilled)		FM476		Pseudomonas synxantha	species	Pseudomonas synxantha/mucidolens/azotoformans/libanensis/lactis	1	535	27f
6 NV 1. day	filet (chilled)		FM477		Pseudomonas boreopolis		no sequencing product
6 NV 1. day	filet (chilled)		FM478		Lactobacillus brevis		n.d.
6 NV 1. day	filet (chilled)		FM479		Pseudomonas synxantha	species	Pseudomonas synxantha/mucidolens/azotoformans/libanensis/lactis/paralactis	1	599	27f
6 NV 1. day	filet (chilled)		FM480		Chryseobacterium schophtalmum		n.d.
6 NV 1. day	filet (chilled)		FM481		Bacillus horti	no	Chryseobacterium ginsengiterrae	1	619	27f
2 V 1. day	filet (chilled)		FM483		Stenotrophomonas rhyzophila		n.d.
6 V 1. day	filet (chilled)		FM484		n.d.		n.d.
2 V 1. day	filet (chilled)		FM485		Hafnia alvei	species	Hafnia alvei/Obesumbacterium proteus	99.83%	606	27f
6 V 1. day	filet (chilled)		FM486		Pseudomonas synxantha	species	Pseudomonas synxantha/mucidolens/azotoformans/libanensis/lactis/paralactis	1	602	27f
2 V 4. day	filet (chilled)	2018.11.09. (4.day)	FM487		Pseudomonas lundensis		no sequencing product
2 V 4. day	filet (chilled)		FM488		Microbacterium maritypicum	species	Microbacterium liquefaciens/oxydans/maritypicum	1	603	27f
2 V 4. day	filet (chilled)		FM489		Pseudomonas gessardii	genus	Pseudomonas synxantha/mucidolens/azotoformans/gessardii/libanensis/lactis	1	511	27f
2 V 4. day	filet (chilled)		FM490		Aeromonas eucrenophila/bestiarum	yes	Haemophilus piscium/Aeromonas salmonicida/Aeromonas bestiarum/Aeromonas piscicola	1	581	27f
2 V 4. day	filet (chilled)		FM491		Aeromonas popoffii/bestiarum	yes	Haemophilus piscium/Aeromonas salmonicida/Aeromonas bestiarum/Aeromonas piscicola	1	580	27f
2 V 4. day	filet (chilled)		FM492		Chryseobacterium indologenes	genus	Chryseobacterium carnipullorum	99.83%	595	27f
2 V 4. day	filet (chilled)		FM493		Pantoea agglomerans		mixed sequence
2 V 4. day	filet (chilled)		FM494		Chryseobacterium scophtalmum/piscium		n.d.
2 V 4. day	filet (chilled)		FM495		n.d.		n.d.
2 V 4. day	filet (chilled)		FM496		Aeromonas veronii/ichtiosmia		n.d.
2 V 4. day	filet (chilled)		FM497		Pantoea agglomerans		n.d.
2 V 4. day	filet (chilled)		FM498		Chryseobacterium shophtalmum/piscium		n.d.
2 V 4. day	filet (chilled)		FM499		Ewingella americana/Serratia plymuthica		n.d.
2 V 4. day	filet (chilled)		FM500		Pseudomonas synxantha/libanensis	genus	Pseudomonas paralactis	1	600	27f
2 NV 4. day	filet (chilled)		FM501		n.d.		n.d.
2 NV 4. day	filet (chilled)		FM502		Pseudomonas fluorescens/libanensis	species	Pseudomonas synxantha/mucidolens/azotoformans/libanensis/lactis	1	599	27f
2 NV 4. day	filet (chilled)		FM503		Chryseobacterium piscium		n.d.
2 NV 4. day	filet (chilled)		FM504		Rhizobium tropici		n.d.
2 NV 4. day	filet (chilled)		FM505		Trhchosporon mucoides		n.d.
2 NV 4. day	filet (chilled)		FM506		Enterococcus faecium		n.d.
2 NV 4. day	filet (chilled)		FM507		Shewanella baltica		n.d.
2 NV 4. day	filet (chilled)		FM508		Pseudomonas fluorescens/libanensis	genus	Pseudomonas cedrina/paralactis	1	574	27f
2 NV 4. day	filet (chilled)		FM509		Pseudomonas fragi	genus	Pseudomonas psychrophila	99.30%	573	27f
2 NV 4. day	filet (chilled)		FM510		Thauera phenylacetica	no	Plantibacter flavus	1	559	27f
2 NV 4. day	filet (chilled)		FM511		Thauera phenylacetica		n.d.
2 NV 4. day	filet (chilled)		FM512		Shewanella baltica		no sequencing product
2 NV 4. day	filet (chilled)		FM513		Pseudomonas tolaasii		no sequencing product
2 NV 4. day	filet (chilled)		FM514		Enterococcus faecium		n.d.
2 NV 4. day	filet (chilled)		FM515		Pseudomonas synxantha	genus	Pseudomonas paralactis	1	608	27f
6 V 4. day	filet (chilled)		FM516		Aeromonas eucrenophila	genus	Haemophilus piscium/Aeromonas salmonicida/Aeromonas bestiarum/Aeromonas piscicola	1	549	27f
6 V 4. day	filet (chilled)		FM517		Aeromonas salmonicida/popoffii	genus	Aeromonas encheleia	99.66%	581	27f
6 V 4. day	filet (chilled)		FM518		Serratia proteamaculans	species	Serratia proteamaculans/grimesii	1	564	27f
6 V 4. day	filet (chilled)		FM519		Aeromonas veronii	species	Aeromonas veronii/ichthiosmia	1	610	27f
6 V 4. day	filet (chilled)		FM520		Serratia proteamaculans	species	Serratia proteamaculans/grimesii	1	545	27f
6 V 4. day	filet (chilled)		FM521		Aeromonas sobria	species	Aeromonas sobria	1	609	27f
6 V 4. day	filet (chilled)		FM522		Serratia proteamaculans	species	Serratia proteamaculans/grimesii	99.83%	603	27f
6 V 4. day	filet (chilled)		FM523		Aeromonas veronii	species	Aeromonas veronii/ichthiosmia	1	610	27f
6 V 4. day	filet (chilled)		FM524		Pantoea agglomerans	species	Pantoea agglomerans	99.65%	567	27f
6 V 4. day	filet (chilled)		FM525		Aeromonas salmonicida/popoffii	species	Haemophilus piscium/Aeromonas salmonicida/Aeromonas bestiarum/Aeromonas piscicola	1	563	27f
6 V 4. day	filet (chilled)		FM526		n.d.		n.d.
6 V 4. day	filet (chilled)		FM527		Aeromonas salmonicida/popoffii	species	Haemophilus piscium/Aeromonas salmonicida/Aeromonas bestiarum/Aeromonas piscicola	1	613	27f
6 V 4. day	filet (chilled)		FM528		Shewanella baltica		mixed sequence
6 V 4. day	filet (chilled)		FM529		Aeromonas bestiarum/salmonicida		n.d.
6 V 4. day	filet (chilled)		FM530		Aeromonas veronii		no sequencing product
6 NV 4. day	filet (chilled)		FM531		Serratia liquefaciens	genus	Serratia proteamaculans	99.64%	558	27f
6 NV 4. day	filet (chilled)		FM532		Pseudomonas tolaasii	genus	Pseudomonas synxantha/mucidolens/azotoformans/libanensis/cedrina/lactis/paralactis	1	571	27f
6 NV 4. day	filet (chilled)		FM533		Pseudomonas fluorescens/trivialis	genus	Pseudomonas synxantha/mucidolens/azotoformans/libanensis/cedrina/lactis/paralactis	1	571	27f
6 NV 4. day	filet (chilled)		FM534		Pseudomonas lundensis		no sequencing product
6 NV 4. day	filet (chilled)		FM535		Shewanella baltica		mixed sequence
6 NV 4. day	filet (chilled)		FM536		Pseudomonas veronii	genus	Pseudomonas synxantha/mucidolens/azotoformans/libanensis/lactis	1	598	27f
6 NV 4. day	filet (chilled)		FM537		Staphilococcus hominis		no sequencing product
6 NV 4. day	filet (chilled)		FM538		Shewanella baltica	genus	Shewanella putrefaciens	1	541	27f
6 NV 4. day	filet (chilled)		FM539		n.d.		Shewanella baltica	99.75%	397	27f
6 NV 4. day	filet (chilled)		FM540		Chryseobacterium piscium	no	Pseudomonas psychrophila	1	599	27f
6 NV 4. day	filet (chilled)		FM541		Shewanella baltica	species	Shewanella baltica	99.01%	506	27f
6 NV 4. day	filet (chilled)		FM542		Pseudomonas proteolytica		no sequencing product
6 NV 4. day	filet (chilled)		FM543		Pseudomonas fragi		no sequencing product
6 NV 4. day	filet (chilled)		FM544		Shewanella baltica		n.d.
6 NV 4. day	filet (chilled)		FM545		Pseudomonas veronii/fluorescens	genus	Pseudomonas synxantha/mucidolens/azotoformans/libanensis/lactis/paralactis/	1	599	27f
6 V 4. day	filet (chilled)		FM546		Pseudomonas tolaasii/fluorescens	genus	Pseudomonas cedrina/paralactis	1	547	27f
6 NV 4. day	filet (chilled)		FM547		Pseudomonas fluorescens	genus	Pseudomonas synxantha/mucidolens/azotoformans/libanensis/cedrina/lactis/paralactis	1	572	27f
2 NV 4. day	filet (chilled)		FM548		Pseudomonas koreensis	genus	Pseudomonas synxantha/mucidolens/azotoformans/libanensis/lactis/paralactis/	1	600	27f
2 V 4. day	filet (chilled)		FM549		Serratia liquefaciens		mixed sequence
6 V 4. day	filet (chilled)		FM550		Serratia proteamaculans/liquefaciens		n.d.
F NV	fillet (frozen, -20°C)	2019.03.05. (day 120)	FM551		Pantoea agglomerans		mixed sequence
F NV	fillet (frozen, -20°C)		FM552		Chryseobacterium scophtalmum		n.d.
F NV	fillet (frozen, -20°C)		FM553		Pseudomonas plecoglossicida		Chryseobacterium ginsengiterrae	1	725	8f
F NV	fillet (frozen, -20°C)		FM554		Rhodococcus erythropolis		n.d.
F NV	fillet (frozen, -20°C)		FM555		n.d.		Pseudomonas azotoformans / lactis / paralactis	1		8f
F NV	fillet (frozen, -20°C)		FM556		n.d.		Chryseobacterium piscium	1		8f
F NV	fillet (frozen, -20°C)		FM557		n.d.		Chryseobacterium balustinum	99.29%		8f
F NV	fillet (frozen, -20°C)		FM558		n.d.		Pantoea agglomerans		672	8f
F NV	fillet (frozen, -20°C)		FM559		n.d.		Pseudomonas migulae v yamanorum	99.3%		8f
F NV	fillet (frozen, -20°C)		FM560		n.d.		Chryseobacterium yeoncheonense / aahli / limyesitum	99.15%		8f
F NV	fillet (frozen, -20°C)		FM561		n.d.		Pseudomonas paralactis	1		8f
F NV	fillet (frozen, -20°C)		FM562		n.d.		Pseudomonas paralactis	1		8f
F V	fillet (frozen, -20°C)		FM563		n.d.		n.d.
F V	fillet (frozen, -20°C)		FM564		n.d.		Pseudomonas paralactis	1		8f
F V	fillet (frozen, -20°C)		FM565		n.d.		n.d.
F V	fillet (frozen, -20°C)		FM566		n.d.		Chryseobacterium piscium	99.85%		8f
F V	fillet (frozen, -20°C)		FM567		n.d.		Chryseobacterium carnipullorum	99.86%		8f
F V	fillet (frozen, -20°C)		FM568		n.d.		Pantoea agglomerans	0.9971	711	8f
F V	fillet (frozen, -20°C)		FM569		n.d.		Chryseobacterium piscium	98.43%
F V	fillet (frozen, -20°C)		FM570		n.d.		Pseudomonas azotoformans/lactis	1	715	8f
F V	fillet (frozen, -20°C)		FM571		n.d.		Pseudomonas azotoformans/lactis	1	730	8f
F V	fillet (frozen, -20°C)		FM572		n.d.		Chryseobacterium ginsengiterrae	1		8f
F V	fillet (frozen, -20°C)		FM573		n.d.		Pseudomonas azotoformans/lactis/paralactis	1	715	8f
F V	fillet (frozen, -20°C)		FM574		n.d.		Pseudomonas azotoformans/lactis	1	708	8f
					identification reliable at species level
					identification reliable at genus level
					not reliable identification

## Sheet: MALDI-TOF MS identification
Bruker Daltonik MALDI Biotyper
Classification Results
Result Overview
Analyte	Analyte	Organism	Score	Organism	Score
Name	ID	(best match)	Value	(second best match)	Value
FM530.A0-1_PC	FM530.A0-1_PC_1	Aeromonas veronii	2.153	Aeromonas veronii	2.148
( ++ ) ( B )
FM530.A0-1_PC	FM530.A0-1_PC_2	Aeromonas veronii	2.057	Aeromonas ichthiosmia	1.983
( ++ ) ( A )
FM529.A0-1_PC	FM529.A0-1_PC_1	Aeromonas bestiarum	2.098	Aeromonas salmonicida	2.047
( ++ ) ( B )
FM529.A0-1_PC	FM529.A0-1_PC_2	Aeromonas salmonicida	2.192	Aeromonas bestiarum	2.152
( ++ ) ( B )
FM528.A0-1_PC	FM528.A0-1_PC_1	no peaks found	< 0	no peaks found	< 0
( - ) ( C )
FM528.A0-1_PC	FM528.A0-1_PC_2	Shewanella baltica	2.071	Shewanella profunda	1.881
( ++ ) ( A )
FM472.A0-1_PC	FM472.A0-1_PC_1	no peaks found	< 0	no peaks found	< 0
( - ) ( C )
FM472.A0-1_PC	FM472.A0-1_PC_2	Pantoea agglomerans	2.243	Pantoea agglomerans	2.234
( ++ ) ( A )
FM527.A0-1_PC	FM527.A0-1_PC_1	Aeromonas eucrenophila	2.047	Aeromonas bestiarum	2.009
( ++ ) ( B )
FM527.A0-1_PC	FM527.A0-1_PC_2	Aeromonas salmonicida	2.162	Aeromonas popoffii	2.15
( ++ ) ( B )
FM525.A0-1_PC	FM525.A0-1_PC_1	no peaks found	< 0	no peaks found	< 0
( - ) ( C )
FM525.A0-1_PC	FM525.A0-1_PC_2	Aeromonas salmonicida	2.019	Aeromonas popoffii	1.946
( ++ ) ( A )
FM554.A0-1_PC	FM554.A0-1_PC_1	no peaks found	< 0	no peaks found	< 0
( - ) ( C )
FM554.A0-1_PC	FM554.A0-1_PC_2	Rhodococcus erythropolis	1.792	Rhodococcus baikonurensis	1.765
( + ) ( B )
FM553.A0-1_PC	FM553.A0-1_PC_1	no peaks found	< 0	no peaks found	< 0
( - ) ( C )
FM553.A0-1_PC	FM553.A0-1_PC_2	not reliable identification	1.435	not reliable identification	1.381
( - ) ( C )
FM552.A0-1_PC	FM552.A0-1_PC_1	no peaks found	< 0	no peaks found	< 0
( - ) ( C )
FM552.A0-1_PC	FM552.A0-1_PC_2	Chryseobacterium scophthalmum	2.018	Chryseobacterium scophthalmum	1.967
( ++ ) ( A )
FM551.A0-1_PC	FM551.A0-1_PC_1	Pantoea agglomerans	2.2	Pantoea agglomerans	2.147
( ++ ) ( A )
FM551.A0-1_PC	FM551.A0-1_PC_2	Pantoea agglomerans	2.236	Pantoea agglomerans	2.155
( ++ ) ( A )
FM550.A0-1_PC	FM550.A0-1_PC_1	not reliable identification	1.571	not reliable identification	1.566
( - ) ( C )
FM550.A0-1_PC	FM550.A0-1_PC_2	Serratia proteamaculans	2.343	Serratia liquefaciens	2.195
( +++ ) ( B )
FM549.A0-1_PC	FM549.A0-1_PC_1	Serratia liquefaciens	2.368	Serratia liquefaciens	2.335
( +++ ) ( B )
FM549.A0-1_PC	FM549.A0-1_PC_2	Serratia liquefaciens	2.432	Serratia liquefaciens	2.428
( +++ ) ( B )
FM548.A0-1_PC	FM548.A0-1_PC_1	Pseudomonas koreensis	1.834	Pseudomonas corrugata	1.805
( + ) ( B )
FM548.A0-1_PC	FM548.A0-1_PC_2	Pseudomonas koreensis	1.797	Pseudomonas koreensis	1.706
( + ) ( B )
FM547.A0-1_PC	FM547.A0-1_PC_1	Pseudomonas fluorescens	1.844	Pseudomonas synxantha	1.826
( + ) ( B )
FM547.A0-1_PC	FM547.A0-1_PC_2	Pseudomonas veronii	1.779	not reliable identification	1.606
( + ) ( B )
FM546.A0-1_PC	FM546.A0-1_PC_1	Pseudomonas tolaasii	1.928	Pseudomonas fluorescens	1.892
( + ) ( B )
FM546.A0-1_PC	FM546.A0-1_PC_2	Pseudomonas synxantha	1.862	Pseudomonas orientalis	1.824
( + ) ( B )
FM545.A0-1_PC	FM545.A0-1_PC_1	Pseudomonas veronii	1.87	Pseudomonas fluorescens	1.818
( + ) ( B )
FM545.A0-1_PC	FM545.A0-1_PC_2	Pseudomonas veronii	1.797	not reliable identification	1.672
( + ) ( B )
FM544.A0-1_PC	FM544.A0-1_PC_1	Shewanella baltica	2.031	Shewanella profunda	1.985
( ++ ) ( A )
FM544.A0-1_PC	FM544.A0-1_PC_2	Shewanella baltica	2.209	Shewanella profunda	1.825
( ++ ) ( A )
FM543.A0-1_PC	FM543.A0-1_PC_1	Pseudomonas fragi	1.985	not reliable identification	1.552
( + ) ( B )
FM543.A0-1_PC	FM543.A0-1_PC_2	Pseudomonas fragi	1.969	not reliable identification	1.644
( + ) ( B )
FM542.A0-1_PC	FM542.A0-1_PC_1	Pseudomonas proteolytica	2.263	Pseudomonas brenneri	2.076
( ++ ) ( B )
FM542.A0-1_PC	FM542.A0-1_PC_2	Pseudomonas proteolytica	2.334	Pseudomonas sp	2.057
( +++ ) ( B )
FM490.A0-1_PC	FM490.A0-1_PC_1	Aeromonas eucrenophila	2.001	Aeromonas bestiarum	1.991
( ++ ) ( A )
FM490.A0-1_PC	FM490.A0-1_PC_2	Aeromonas salmonicida	2.061	Aeromonas salmonicida	2.048
( ++ ) ( B )
FM489.A0-1_PC	FM489.A0-1_PC_1	no peaks found	< 0	no peaks found	< 0
( - ) ( C )
FM489.A0-1_PC	FM489.A0-1_PC_2	Pseudomonas gessardii	2.129	Pseudomonas brenneri	2.004
( ++ ) ( B )
FM488.A0-1_PC	FM488.A0-1_PC_1	Microbacterium maritypicum	2.395	Microbacterium liquefaciens	2.297
( +++ ) ( B )
FM488.A0-1_PC	FM488.A0-1_PC_2	Microbacterium maritypicum	2.415	Microbacterium liquefaciens	2.206
( +++ ) ( B )
FM487.A0-1_PC	FM487.A0-1_PC_1	Pseudomonas lundensis	2.085	Pseudomonas taetrolens	1.832
( ++ ) ( A )
FM487.A0-1_PC	FM487.A0-1_PC_2	Pseudomonas lundensis	2.221	Pseudomonas taetrolens	1.902
( ++ ) ( A )
FM486.A0-1_PC	FM486.A0-1_PC_1	no peaks found	< 0	no peaks found	< 0
( - ) ( C )
FM486.A0-1_PC	FM486.A0-1_PC_2	Pseudomonas synxantha	2.129	Pseudomonas fluorescens	2.123
( ++ ) ( B )
FM485.A0-1_PC	FM485.A0-1_PC_1	Hafnia alvei	2.607	Hafnia alvei	2.552
( +++ ) ( A )
FM485.A0-1_PC	FM485.A0-1_PC_2	no peaks found	< 0	no peaks found	< 0
( - ) ( C )
FM469.A0-1_PC	FM469.A0-1_PC_1	no peaks found	< 0	no peaks found	< 0
( - ) ( C )
FM469.A0-1_PC	FM469.A0-1_PC_2	Acinetobacter johnsonii	2.41	Acinetobacter johnsonii	2.342
( +++ ) ( A )
FM483.A0-1_PC	FM483.A0-1_PC_1	Stenotrophomonas rhizophila	2.163	not reliable identification	1.386
( ++ ) ( A )
FM483.A0-1_PC	FM483.A0-1_PC_2	Stenotrophomonas rhizophila	2.164	not reliable identification	1.379
( ++ ) ( A )
FM481.A0-1_PC	FM481.A0-1_PC_1	not reliable identification	1.218	not reliable identification	1.193
( - ) ( C )
FM481.A0-1_PC	FM481.A0-1_PC_2	not reliable identification	1.32	not reliable identification	1.262
( - ) ( C )
FM480.A0-1_PC	FM480.A0-1_PC_1	Chryseobacterium scophthalmum	2.053	Chryseobacterium piscium	1.995
( ++ ) ( A )
FM480.A0-1_PC	FM480.A0-1_PC_2	Chryseobacterium scophthalmum	2.093	Chryseobacterium piscium	1.923
( ++ ) ( A )
FM479.A0-1_PC	FM479.A0-1_PC_1	Pseudomonas synxantha	2.114	Pseudomonas libanensis	2.033
( ++ ) ( B )
FM479.A0-1_PC	FM479.A0-1_PC_2	Pseudomonas synxantha	2.098	Pseudomonas fluorescens	2.071
( ++ ) ( B )
FM478.A0-1_PC	FM478.A0-1_PC_1	not reliable identification	1.414	not reliable identification	1.382
( - ) ( C )
FM478.A0-1_PC	FM478.A0-1_PC_2	not reliable identification	1.361	not reliable identification	1.285
( - ) ( C )
FM477.A0-1_PC	FM477.A0-1_PC_1	not reliable identification	1.518	not reliable identification	1.376
( - ) ( C )
FM477.A0-1_PC	FM477.A0-1_PC_2	not reliable identification	1.495	not reliable identification	1.358
( - ) ( C )
FM476.A0-1_PC	FM476.A0-1_PC_1	no peaks found	< 0	no peaks found	< 0
( - ) ( C )
FM476.A0-1_PC	FM476.A0-1_PC_2	Pseudomonas synxantha	2.231	Pseudomonas libanensis	2.187
( ++ ) ( B )
FM475.A0-1_PC	FM475.A0-1_PC_1	Pseudomonas synxantha	2.067	Pseudomonas libanensis	2.035
( ++ ) ( B )
FM475.A0-1_PC	FM475.A0-1_PC_2	Pseudomonas synxantha	2.051	Pseudomonas extremorientalis	2.023
( ++ ) ( B )
FM474.A0-1_PC	FM474.A0-1_PC_1	not reliable identification	1.508	not reliable identification	1.47
( - ) ( C )
FM474.A0-1_PC	FM474.A0-1_PC_2	Rhodococcus baikonurensis	1.755	Rhodococcus erythropolis	1.734
( + ) ( B )
FM473.A0-1_PC	FM473.A0-1_PC_1	Aeromonas eucrenophila	1.957	Aeromonas bestiarum	1.887
( + ) ( B )
FM473.A0-1_PC	FM473.A0-1_PC_2	Aeromonas media	1.709	Aeromonas bestiarum	1.702
( + ) ( B )
FM492.A0-1_PC	FM492.A0-1_PC_1	not reliable identification	1.647	not reliable identification	1.575
( - ) ( C )
FM492.A0-1_PC	FM492.A0-1_PC_2	Chryseobacterium indologenes	1.94	Chryseobacterium indologenes	1.808
( + ) ( B )
FM491.A0-1_PC	FM491.A0-1_PC_1	Aeromonas bestiarum	1.775	not reliable identification	1.622
( + ) ( B )
FM491.A0-1_PC	FM491.A0-1_PC_2	Aeromonas popoffii	2.201	Aeromonas bestiarum	2.198
( ++ ) ( B )
FM465.A0-1_PC	FM465.A0-1_PC_1	not reliable identification	1.211	not reliable identification	1.16
( - ) ( C )
FM465.A0-1_PC	FM465.A0-1_PC_2	not reliable identification	1.404	not reliable identification	1.277
( - ) ( C )
FM464.A0-1_PC	FM464.A0-1_PC_1	no peaks found	< 0	no peaks found	< 0
( - ) ( C )
FM464.A0-1_PC	FM464.A0-1_PC_2	not reliable identification	1.412	not reliable identification	1.286
( - ) ( C )
FM463.A0-1_PC	FM463.A0-1_PC_1	no peaks found	< 0	no peaks found	< 0
( - ) ( C )
FM463.A0-1_PC	FM463.A0-1_PC_2	Rhodococcus erythropolis	2.118	Rhodococcus erythropolis	2.114
( ++ ) ( A )
FM462.A0-1_PC	FM462.A0-1_PC_1	Pantoea agglomerans	2.319	Pantoea agglomerans	2.137
( +++ ) ( A )
FM462.A0-1_PC	FM462.A0-1_PC_2	Pantoea agglomerans	2.294	Pantoea agglomerans	2.208
( ++ ) ( A )
Analyte	Analyte	Organism	Score	Organism	Score
Name	ID	(best match)	Value	(second best match)	Value
FM541.A0-1_PC	FM541.A0-1_PC_1	Shewanella baltica	2.01	not reliable identification	1.671
( ++ ) ( A )
FM541.A0-1_PC	FM541.A0-1_PC_2	Shewanella baltica	2.323	Shewanella profunda	1.753
( +++ ) ( A )
FM540.A0-1_PC	FM540.A0-1_PC_1	Chryseobacterium piscium	1.905	Chryseobacterium scophthalmum	1.899
( + ) ( B )
FM540.A0-1_PC	FM540.A0-1_PC_2	Chryseobacterium piscium	2.158	Chryseobacterium scophthalmum	1.976
( ++ ) ( A )
FM534.A0-1_PC	FM534.A0-1_PC_1	Pseudomonas lundensis	2.151	Pseudomonas taetrolens	1.902
( ++ ) ( A )
FM534.A0-1_PC	FM534.A0-1_PC_2	Pseudomonas lundensis	2.025	not reliable identification	1.582
( ++ ) ( A )
FM538.A0-1_PC	FM538.A0-1_PC_1	Shewanella baltica	1.978	not reliable identification	1.606
( + ) ( B )
FM538.A0-1_PC	FM538.A0-1_PC_2	Shewanella baltica	2.178	Shewanella profunda	1.735
( ++ ) ( A )
FM537.A0-1_PC	FM537.A0-1_PC_1	Staphylococcus hominis	2.339	Staphylococcus hominis	2.3
( +++ ) ( A )
FM537.A0-1_PC	FM537.A0-1_PC_2	Staphylococcus hominis	2.231	Staphylococcus hominis	2.159
( ++ ) ( A )
FM536.A0-1_PC	FM536.A0-1_PC_1	no peaks found	< 0	no peaks found	< 0
( - ) ( C )
FM536.A0-1_PC	FM536.A0-1_PC_2	Pseudomonas veronii	1.753	not reliable identification	1.686
( + ) ( B )
FM535.A0-1_PC	FM535.A0-1_PC_1	Shewanella baltica	2.118	Shewanella profunda	1.801
( ++ ) ( A )
FM535.A0-1_PC	FM535.A0-1_PC_2	Shewanella baltica	2.069	not reliable identification	1.688
( ++ ) ( A )
FM533.A0-1_PC	FM533.A0-1_PC_1	Pseudomonas trivialis	1.904	Pseudomonas poae	1.902
( + ) ( B )
FM533.A0-1_PC	FM533.A0-1_PC_2	Pseudomonas fluorescens	1.972	Pseudomonas synxantha	1.861
( + ) ( B )
FM532.A0-1_PC	FM532.A0-1_PC_1	Pseudomonas tolaasii	1.962	Pseudomonas marginalis	1.875
( + ) ( B )
FM532.A0-1_PC	FM532.A0-1_PC_2	Pseudomonas orientalis	1.873	Pseudomonas fluorescens	1.826
( + ) ( B )
FM531.A0-1_PC	FM531.A0-1_PC_1	Serratia proteamaculans	2.154	Serratia liquefaciens	2.126
( ++ ) ( B )
FM531.A0-1_PC	FM531.A0-1_PC_2	Serratia liquefaciens	2.256	Serratia proteamaculans	2.252
( ++ ) ( B )
FM524.A0-1_PC	FM524.A0-1_PC_1	Pantoea agglomerans	2.329	Pantoea agglomerans	2.254
( +++ ) ( A )
FM524.A0-1_PC	FM524.A0-1_PC_2	Pantoea agglomerans	2.188	Pantoea agglomerans	2.091
( ++ ) ( A )
FM523.A0-1_PC	FM523.A0-1_PC_1	no peaks found	< 0	no peaks found	< 0
( - ) ( C )
FM523.A0-1_PC	FM523.A0-1_PC_2	Aeromonas veronii	2.182	Aeromonas veronii	2.051
( ++ ) ( B )
FM522.A0-1_PC	FM522.A0-1_PC_1	Serratia proteamaculans	2.205	Serratia grimesii	2.063
( ++ ) ( B )
FM522.A0-1_PC	FM522.A0-1_PC_2	Serratia proteamaculans	2.31	Serratia liquefaciens	2.212
( +++ ) ( B )
FM521.A0-1_PC	FM521.A0-1_PC_1	Aeromonas sobria	2.107	Aeromonas hydrophila	1.863
( ++ ) ( A )
FM521.A0-1_PC	FM521.A0-1_PC_2	Aeromonas sobria	2.071	not reliable identification	1.668
( ++ ) ( A )
FM520.A0-1_PC	FM520.A0-1_PC_1	Serratia proteamaculans	2.004	Serratia liquefaciens	1.865
( ++ ) ( A )
FM520.A0-1_PC	FM520.A0-1_PC_2	Serratia proteamaculans	2.243	Serratia liquefaciens	2.095
( ++ ) ( B )
FM519.A0-1_PC	FM519.A0-1_PC_1	Aeromonas veronii	2.169	Aeromonas veronii	2.048
( ++ ) ( A )
FM519.A0-1_PC	FM519.A0-1_PC_2	Aeromonas veronii	2.103	Aeromonas ichthiosmia	1.986
( ++ ) ( A )
FM518.A0-1_PC	FM518.A0-1_PC_1	no peaks found	< 0	no peaks found	< 0
( - ) ( C )
FM518.A0-1_PC	FM518.A0-1_PC_2	Serratia proteamaculans	2.298	Serratia liquefaciens	2.237
( ++ ) ( B )
FM517.A0-1_PC	FM517.A0-1_PC_1	no peaks found	< 0	no peaks found	< 0
( - ) ( C )
FM517.A0-1_PC	FM517.A0-1_PC_2	Aeromonas salmonicida	2.253	Aeromonas popoffii	2.23
( ++ ) ( B )
FM516.A0-1_PC	FM516.A0-1_PC_1	Aeromonas eucrenophila	2.13	Aeromonas bestiarum	2.055
( ++ ) ( B )
FM516.A0-1_PC	FM516.A0-1_PC_2	Aeromonas salmonicida	2.1	Aeromonas bestiarum	2.059
( ++ ) ( B )
FM515.A0-1_PC	FM515.A0-1_PC_1	no peaks found	< 0	no peaks found	< 0
( - ) ( C )
FM515.A0-1_PC	FM515.A0-1_PC_2	Pseudomonas synxantha	2.039	Pseudomonas fluorescens	1.956
( ++ ) ( A )
FM514.A0-1_PC	FM514.A0-1_PC_1	not reliable identification	1.43	not reliable identification	1.404
( - ) ( C )
FM514.A0-1_PC	FM514.A0-1_PC_2	not reliable identification	1.326	not reliable identification	1.242
( - ) ( C )
FM513.A0-1_PC	FM513.A0-1_PC_1	Pseudomonas tolaasii	2.114	Pseudomonas gessardii	2.051
( ++ ) ( B )
FM513.A0-1_PC	FM513.A0-1_PC_2	Pseudomonas veronii	1.934	Pseudomonas fluorescens	1.893
( + ) ( B )
FM512.A0-1_PC	FM512.A0-1_PC_1	Shewanella baltica	2.002	not reliable identification	1.404
( ++ ) ( A )
FM512.A0-1_PC	FM512.A0-1_PC_2	Shewanella baltica	2.281	Shewanella profunda	1.949
( ++ ) ( A )
FM511.A0-1_PC	FM511.A0-1_PC_1	not reliable identification	1.304	not reliable identification	1.299
( - ) ( C )
FM511.A0-1_PC	FM511.A0-1_PC_2	not reliable identification	1.374	not reliable identification	1.309
( - ) ( C )
FM510.A0-1_PC	FM510.A0-1_PC_1	not reliable identification	1.369	not reliable identification	1.3
( - ) ( C )
FM510.A0-1_PC	FM510.A0-1_PC_2	not reliable identification	1.311	not reliable identification	1.306
( - ) ( C )
FM509.A0-1_PC	FM509.A0-1_PC_1	Pseudomonas fragi	2.142	not reliable identification	1.65
( ++ ) ( A )
FM509.A0-1_PC	FM509.A0-1_PC_2	Pseudomonas fragi	1.943	not reliable identification	1.671
( + ) ( B )
FM508.A0-1_PC	FM508.A0-1_PC_1	Pseudomonas libanensis	2.033	Pseudomonas fluorescens	2.023
( ++ ) ( B )
FM508.A0-1_PC	FM508.A0-1_PC_2	Pseudomonas fluorescens	2.072	Pseudomonas libanensis	1.929
( ++ ) ( A )
FM507.A0-1_PC	FM507.A0-1_PC_1	Shewanella baltica	2.163	Shewanella profunda	1.89
( ++ ) ( A )
FM507.A0-1_PC	FM507.A0-1_PC_2	Shewanella baltica	2.242	Shewanella profunda	1.812
( ++ ) ( A )
FM506.A0-1_PC	FM506.A0-1_PC_1	not reliable identification	1.339	not reliable identification	1.315
( - ) ( C )
FM506.A0-1_PC	FM506.A0-1_PC_2	not reliable identification	1.269	not reliable identification	1.222
( - ) ( C )
FM505.A0-1_PC	FM505.A0-1_PC_1	not reliable identification	1.347	not reliable identification	1.335
( - ) ( C )
FM505.A0-1_PC	FM505.A0-1_PC_2	not reliable identification	1.221	not reliable identification	1.201
( - ) ( C )
FM504.A0-1_PC	FM504.A0-1_PC_1	no peaks found	< 0	no peaks found	< 0
( - ) ( C )
FM504.A0-1_PC	FM504.A0-1_PC_2	not reliable identification	1.434	not reliable identification	1.317
( - ) ( C )
FM503.A0-1_PC	FM503.A0-1_PC_1	no peaks found	< 0	no peaks found	< 0
( - ) ( C )
FM503.A0-1_PC	FM503.A0-1_PC_2	Chryseobacterium piscium	2.058	Chryseobacterium scophthalmum	1.922
( ++ ) ( A )
FM502.A0-1_PC	FM502.A0-1_PC_1	Pseudomonas libanensis	1.993	Pseudomonas veronii	1.954
( + ) ( B )
FM502.A0-1_PC	FM502.A0-1_PC_2	Pseudomonas fluorescens	2.032	Pseudomonas synxantha	1.941
( ++ ) ( A )
FM471.A0-1_PC	FM471.A0-1_PC_1	not reliable identification	1.44	not reliable identification	1.377
( - ) ( C )
FM471.A0-1_PC	FM471.A0-1_PC_2	not reliable identification	1.505	not reliable identification	1.292
( - ) ( C )
FM500.A0-1_PC	FM500.A0-1_PC_1	Pseudomonas synxantha	2.143	Pseudomonas libanensis	2.094
( ++ ) ( B )
FM500.A0-1_PC	FM500.A0-1_PC_2	Pseudomonas synxantha	2.159	Pseudomonas libanensis	2.106
( ++ ) ( B )
FM499.A0-1_PC	FM499.A0-1_PC_1	Ewingella americana	1.764	Serratia plymuthica	1.71
( + ) ( C )
FM499.A0-1_PC	FM499.A0-1_PC_2	not reliable identification	1.666	not reliable identification	1.656
( - ) ( C )
FM498.A0-1_PC	FM498.A0-1_PC_1	Chryseobacterium scophthalmum	1.846	not reliable identification	1.529
( + ) ( B )
FM498.A0-1_PC	FM498.A0-1_PC_2	Chryseobacterium piscium	1.899	Chryseobacterium scophthalmum	1.878
( + ) ( B )
FM497.A0-1_PC	FM497.A0-1_PC_1	Pantoea agglomerans	2.217	Pantoea agglomerans	2.181
( ++ ) ( A )
FM497.A0-1_PC	FM497.A0-1_PC_2	Pantoea agglomerans	2.277	Pantoea agglomerans	2.236
( ++ ) ( A )
FM470.A0-1_PC	FM470.A0-1_PC_1	not reliable identification	1.32	not reliable identification	1.248
( - ) ( C )
FM470.A0-1_PC	FM470.A0-1_PC_2	not reliable identification	1.393	not reliable identification	1.345
( - ) ( C )
FM496.A0-1_PC	FM496.A0-1_PC_1	no peaks found	< 0	no peaks found	< 0
( - ) ( C )
FM496.A0-1_PC	FM496.A0-1_PC_2	Aeromonas veronii	2.207	Aeromonas ichthiosmia	2.09
( ++ ) ( B )
FM494.A0-1_PC	FM494.A0-1_PC_1	Chryseobacterium scophthalmum	2.112	Chryseobacterium piscium	2.085
( ++ ) ( B )
FM494.A0-1_PC	FM494.A0-1_PC_2	Chryseobacterium piscium	2.035	Chryseobacterium scophthalmum	1.934
( ++ ) ( A )
FM493.A0-1_PC	FM493.A0-1_PC_1	no peaks found	< 0	no peaks found	< 0
( - ) ( C )
FM493.A0-1_PC	FM493.A0-1_PC_2	Pantoea agglomerans	2.282	Pantoea agglomerans	2.225
( ++ ) ( A )
Analyte	Analyte	Organism	Score	Organism	Score
Name	ID	(best match)	Value	(second best match)	Value
HF289.A0-1_PC	HF289.A0-1_PC_1	Aeromonas veronii	2	Aeromonas ichthiosmia	1.964
( ++ ) ( A )
HF289.A0-1_PC	HF289.A0-1_PC_2	Aeromonas veronii	1.968	Aeromonas veronii	1.962
( + ) ( B )
HF290.A0-1_PC	HF290.A0-1_PC_1	Aeromonas veronii	2.077	Aeromonas veronii	1.957
( ++ ) ( A )
HF290.A0-1_PC	HF290.A0-1_PC_2	Aeromonas veronii	2.071	Aeromonas veronii	1.999
( ++ ) ( A )
HF291.A0-1_PC	HF291.A0-1_PC_1	Aeromonas veronii	1.974	Aeromonas veronii	1.939
( + ) ( B )
HF291.A0-1_PC	HF291.A0-1_PC_2	Aeromonas veronii	2.098	Aeromonas veronii	2.097
( ++ ) ( A )
HF292.A0-1_PC	HF292.A0-1_PC_1	Aeromonas ichthiosmia	2.083	Aeromonas veronii	2.061
( ++ ) ( B )
HF292.A0-1_PC	HF292.A0-1_PC_2	Aeromonas ichthiosmia	2.104	Aeromonas veronii	2.06
( ++ ) ( B )
FM349.A0-1_PC	FM349.A0-1_PC_1	Shewanella putrefaciens	2.024	not reliable identification	1.433
( ++ ) ( A )
FM349.A0-1_PC	FM349.A0-1_PC_2	Shewanella putrefaciens	2.009	not reliable identification	1.478
( ++ ) ( A )
FM352.A0-1_PC	FM352.A0-1_PC_1	Aeromonas caviae	1.875	Aeromonas ichthiosmia	1.837
( + ) ( B )
FM352.A0-1_PC	FM352.A0-1_PC_2	Aeromonas veronii	2.154	Aeromonas veronii	2.113
( ++ ) ( A )
FM353.A0-1_PC	FM353.A0-1_PC_1	Aeromonas veronii	2.052	Aeromonas veronii	1.969
( ++ ) ( A )
FM353.A0-1_PC	FM353.A0-1_PC_2	Aeromonas veronii	2.034	Aeromonas veronii	2.031
( ++ ) ( A )
FM375.A0-1_PC	FM375.A0-1_PC_1	Aeromonas veronii	1.961	Aeromonas veronii	1.934
( + ) ( B )
FM375.A0-1_PC	FM375.A0-1_PC_2	Aeromonas ichthiosmia	2.099	Aeromonas veronii	2.082
( ++ ) ( B )
FM376.A0-1_PC	FM376.A0-1_PC_1	Aeromonas veronii	2.071	Aeromonas veronii	1.995
( ++ ) ( A )
FM376.A0-1_PC	FM376.A0-1_PC_2	Aeromonas veronii	2.029	Aeromonas ichthiosmia	2.017
( ++ ) ( B )
FM377.A0-1_PC	FM377.A0-1_PC_1	Aeromonas veronii	2.072	Aeromonas veronii	1.989
( ++ ) ( A )
FM377.A0-1_PC	FM377.A0-1_PC_2	Aeromonas veronii	2.09	Aeromonas veronii	2.048
( ++ ) ( A )
FM379.A0-1_PC	FM379.A0-1_PC_1	not reliable identification	1.41	not reliable identification	1.404
( - ) ( C )
FM379.A0-1_PC	FM379.A0-1_PC_2	not reliable identification	1.334	not reliable identification	1.32
( - ) ( C )
FM380.A0-1_PC	FM380.A0-1_PC_1	Aeromonas veronii	2.154	Aeromonas ichthiosmia	2.077
( ++ ) ( B )
FM380.A0-1_PC	FM380.A0-1_PC_2	Aeromonas veronii	2.235	Aeromonas ichthiosmia	2.154
( ++ ) ( B )
FM381.A0-1_PC	FM381.A0-1_PC_1	Aeromonas veronii	1.922	Aeromonas veronii	1.88
( + ) ( B )
FM381.A0-1_PC	FM381.A0-1_PC_2	Aeromonas veronii	2.146	Aeromonas veronii	2.061
( ++ ) ( B )
FM383.A0-1_PC	FM383.A0-1_PC_1	Shewanella putrefaciens	2.039	not reliable identification	1.659
( ++ ) ( A )
FM383.A0-1_PC	FM383.A0-1_PC_2	Shewanella putrefaciens	2.032	not reliable identification	1.506
( ++ ) ( A )
FM384.A0-1_PC	FM384.A0-1_PC_1	Aeromonas veronii	2.118	Aeromonas veronii	2.086
( ++ ) ( B )
FM384.A0-1_PC	FM384.A0-1_PC_2	Aeromonas veronii	2.155	Aeromonas veronii	2.057
( ++ ) ( A )
FM385.A0-1_PC	FM385.A0-1_PC_1	Shewanella putrefaciens	1.768	not reliable identification	1.389
( + ) ( B )
FM385.A0-1_PC	FM385.A0-1_PC_2	Shewanella putrefaciens	1.719	not reliable identification	1.518
( + ) ( B )
FM388.A0-1_PC	FM388.A0-1_PC_1	not reliable identification	1.674	not reliable identification	1.582
( - ) ( C )
FM388.A0-1_PC	FM388.A0-1_PC_2	not reliable identification	1.53	not reliable identification	1.489
( - ) ( C )
FM389.A0-1_PC	FM389.A0-1_PC_1	Aeromonas jandaei	1.724	not reliable identification	1.655
( + ) ( B )
FM389.A0-1_PC	FM389.A0-1_PC_2	Aeromonas veronii	1.725	Aeromonas veronii	1.713
( + ) ( B )
FM390.A0-1_PC	FM390.A0-1_PC_1	Aeromonas veronii	2.055	Aeromonas ichthiosmia	2.034
( ++ ) ( B )
FM390.A0-1_PC	FM390.A0-1_PC_2	Aeromonas veronii	2.169	Aeromonas ichthiosmia	2.084
( ++ ) ( B )
FM391.A0-1_PC	FM391.A0-1_PC_1	Aeromonas veronii	2.015	Aeromonas veronii	1.979
( ++ ) ( A )
FM391.A0-1_PC	FM391.A0-1_PC_2	Aeromonas veronii	2.058	Aeromonas veronii	2.044
( ++ ) ( A )
FM392.A0-1_PC	FM392.A0-1_PC_1	Aeromonas veronii	1.775	Aeromonas veronii	1.712
( + ) ( B )
FM392.A0-1_PC	FM392.A0-1_PC_2	Aeromonas veronii	2.106	Aeromonas ichthiosmia	2.083
( ++ ) ( B )
FM393.A0-1_PC	FM393.A0-1_PC_1	Aeromonas popoffii	2.026	Aeromonas bestiarum	1.949
( ++ ) ( A )
FM393.A0-1_PC	FM393.A0-1_PC_2	Aeromonas popoffii	1.796	Aeromonas salmonicida	1.767
( + ) ( B )
FM394.A0-1_PC	FM394.A0-1_PC_1	Aeromonas veronii	2.091	Aeromonas ichthiosmia	2.002
( ++ ) ( B )
FM394.A0-1_PC	FM394.A0-1_PC_2	Aeromonas ichthiosmia	2.126	Aeromonas veronii	2.122
( ++ ) ( B )
FM396.A0-1_PC	FM396.A0-1_PC_1	Aeromonas veronii	2.121	Aeromonas ichthiosmia	1.999
( ++ ) ( A )
FM396.A0-1_PC	FM396.A0-1_PC_2	Aeromonas ichthiosmia	2.092	Aeromonas veronii	2.09
( ++ ) ( B )
FM397.A0-1_PC	FM397.A0-1_PC_1	Aeromonas veronii	1.853	Aeromonas veronii	1.838
( + ) ( B )
FM397.A0-1_PC	FM397.A0-1_PC_2	Aeromonas veronii	2.146	Aeromonas ichthiosmia	2.023
( ++ ) ( B )
FM398.A0-1_PC	FM398.A0-1_PC_1	Aeromonas bestiarum	1.947	Aeromonas salmonicida	1.903
( + ) ( B )
FM398.A0-1_PC	FM398.A0-1_PC_2	Aeromonas popoffii	1.952	Aeromonas bestiarum	1.871
( + ) ( B )
FM399.A0-1_PC	FM399.A0-1_PC_1	Aeromonas veronii	2.064	Aeromonas ichthiosmia	2.033
( ++ ) ( B )
FM399.A0-1_PC	FM399.A0-1_PC_2	Aeromonas veronii	2.04	Aeromonas veronii	2.037
( ++ ) ( A )
FM400.A0-1_PC	FM400.A0-1_PC_1	Aeromonas popoffii	1.936	Aeromonas bestiarum	1.89
( + ) ( B )
FM400.A0-1_PC	FM400.A0-1_PC_2	Aeromonas popoffii	1.911	Aeromonas bestiarum	1.812
( + ) ( B )
FM401.A0-1_PC	FM401.A0-1_PC_1	Aeromonas veronii	1.918	Aeromonas veronii	1.878
( + ) ( B )
FM401.A0-1_PC	FM401.A0-1_PC_2	Aeromonas veronii	2.099	Aeromonas veronii	2.099
( ++ ) ( B )
FM402.A0-1_PC	FM402.A0-1_PC_1	not reliable identification	1.274	not reliable identification	1.223
( - ) ( C )
FM402.A0-1_PC	FM402.A0-1_PC_2	not reliable identification	1.354	not reliable identification	1.317
( - ) ( C )
FM403.A0-1_PC	FM403.A0-1_PC_1	not reliable identification	1.479	not reliable identification	1.359
( - ) ( C )
FM403.A0-1_PC	FM403.A0-1_PC_2	not reliable identification	1.532	not reliable identification	1.304
( - ) ( C )
FM404.A0-1_PC	FM404.A0-1_PC_1	Acinetobacter guillouiae	2.163	Acinetobacter guillouiae	1.991
( ++ ) ( A )
FM404.A0-1_PC	FM404.A0-1_PC_2	Acinetobacter guillouiae	2.225	Acinetobacter guillouiae	2.027
( ++ ) ( A )
FM405.A0-1_PC	FM405.A0-1_PC_1	Pseudomonas gessardii	1.884	Pseudomonas veronii	1.873
( + ) ( B )
FM405.A0-1_PC	FM405.A0-1_PC_2	Pseudomonas gessardii	1.91	Pseudomonas proteolytica	1.875
( + ) ( B )
FM429.A0-1_PC	FM429.A0-1_PC_1	not reliable identification	1.652	not reliable identification	1.569
( - ) ( C )
FM429.A0-1_PC	FM429.A0-1_PC_2	not reliable identification	1.532	not reliable identification	1.417
( - ) ( C )
FM430.A0-1_PC	FM430.A0-1_PC_1	Chryseobacterium piscium	1.715	not reliable identification	1.589
( + ) ( B )
FM430.A0-1_PC	FM430.A0-1_PC_2	Chryseobacterium scophthalmum	1.863	Chryseobacterium scophthalmum	1.79
( + ) ( B )
FM431.A0-1_PC	FM431.A0-1_PC_1	not reliable identification	1.599	not reliable identification	1.579
( - ) ( C )
FM431.A0-1_PC	FM431.A0-1_PC_2	not reliable identification	1.679	not reliable identification	1.577
( - ) ( C )
FM432.A0-1_PC	FM432.A0-1_PC_1	Pantoea agglomerans	1.943	Pantoea agglomerans	1.936
( + ) ( B )
FM432.A0-1_PC	FM432.A0-1_PC_2	Pantoea agglomerans	1.775	Pantoea agglomerans	1.763
( + ) ( B )
FM433.A0-1_PC	FM433.A0-1_PC_1	not reliable identification	1.422	not reliable identification	1.336
( - ) ( C )
FM433.A0-1_PC	FM433.A0-1_PC_2	not reliable identification	1.372	not reliable identification	1.217
( - ) ( C )
FM434.A0-1_PC	FM434.A0-1_PC_1	not reliable identification	1.39	not reliable identification	1.217
( - ) ( C )
FM434.A0-1_PC	FM434.A0-1_PC_2	not reliable identification	1.37	not reliable identification	1.287
( - ) ( C )
FM435.A0-1_PC	FM435.A0-1_PC_1	not reliable identification	1.528	not reliable identification	1.524
( - ) ( C )
FM435.A0-1_PC	FM435.A0-1_PC_2	not reliable identification	1.691	not reliable identification	1.653
( - ) ( C )
FM451.A0-1_PC	FM451.A0-1_PC_1	Brochothrix thermosphacta	2.313	not reliable identification	1.266
( +++ ) ( A )
FM451.A0-1_PC	FM451.A0-1_PC_2	Brochothrix thermosphacta	2.44	not reliable identification	1.334
( +++ ) ( A )
FM452.A0-1_PC	FM452.A0-1_PC_1	not reliable identification	1.661	not reliable identification	1.637
( - ) ( C )
FM452.A0-1_PC	FM452.A0-1_PC_2	not reliable identification	1.606	not reliable identification	1.505
( - ) ( C )
Analyte	Analyte	Organism	Score	Organism	Score
Name	ID	(best match)	Value	(second best match)	Value
FM 368.A0-1_PC	FM 368.A0-1_PC_1	not reliable identification	1.345	not reliable identification	1.33
( - ) ( C )
FM 368.A0-1_PC	FM 368.A0-1_PC_2	not reliable identification	1.469	not reliable identification	1.389
( - ) ( C )
FM 367.A0-1_PC	FM 369.A0-1_PC_1	not reliable identification	1.254	not reliable identification	1.125
( - ) ( C )
FM 367.A0-1_PC	FM 369.A0-1_PC_2	not reliable identification	1.254	not reliable identification	1.127
( - ) ( C )
FM 366.A0-1_PC	FM 366.A0-1_PC_1	Aeromonas veronii	1.804	Aeromonas veronii	1.722
( + ) ( B )
FM 366.A0-1_PC	FM 366.A0-1_PC_2	Aeromonas veronii	1.814	Aeromonas veronii	1.741
( + ) ( B )
FM 365.A0-1_PC	FM 365.A0-1_PC_1	Aeromonas veronii	1.781	Aeromonas hydrophila	1.767
( + ) ( B )
FM 365.A0-1_PC	FM 365.A0-1_PC_2	Aeromonas veronii	1.969	Aeromonas ichthiosmia	1.948
( + ) ( B )
FM 364.A0-1_PC	FM 364.A0-1_PC_1	Aeromonas popoffii	1.926	Aeromonas bestiarum	1.865
( + ) ( B )
FM 364.A0-1_PC	FM 364.A0-1_PC_2	Aeromonas bestiarum	2.022	Aeromonas popoffii	1.975
( ++ ) ( A )
FM 363.A0-1_PC	FM 363.A0-1_PC_1	not reliable identification	1.294	not reliable identification	1.238
( - ) ( C )
FM 363.A0-1_PC	FM 363.A0-1_PC_2	not reliable identification	1.307	not reliable identification	1.223
( - ) ( C )
FM 362.A0-1_PC	FM 362.A0-1_PC_1	Aeromonas veronii	1.863	Aeromonas veronii	1.841
( + ) ( B )
FM 362.A0-1_PC	FM 362.A0-1_PC_2	Aeromonas veronii	2.067	Aeromonas veronii	2.013
( ++ ) ( A )
FM 360.A0-1_PC	FM 360.A0-1_PC_1	Aeromonas ichthiosmia	1.921	Aeromonas veronii	1.845
( + ) ( B )
FM 360.A0-1_PC	FM 360.A0-1_PC_2	Aeromonas ichthiosmia	2.182	Aeromonas veronii	2.15
( ++ ) ( B )
FM 359.A0-1_PC	FM 359.A0-1_PC_1	Aeromonas ichthiosmia	1.957	Aeromonas veronii	1.915
( + ) ( B )
FM 359.A0-1_PC	FM 359.A0-1_PC_2	Aeromonas veronii	2.155	Aeromonas veronii	2.141
( ++ ) ( B )
FM 358.A0-1_PC	FM 358.A0-1_PC_1	not reliable identification	1.429	not reliable identification	1.388
( - ) ( C )
FM 358.A0-1_PC	FM 358.A0-1_PC_2	not reliable identification	1.304	not reliable identification	1.196
( - ) ( C )
FM 357.A0-1_PC	FM 357.A0-1_PC_1	not reliable identification	1.525	not reliable identification	1.517
( - ) ( C )
FM 357.A0-1_PC	FM 357.A0-1_PC_2	Moraxella_sg_Moraxella osloensis	1.837	Moraxella_sg_Moraxella osloensis	1.807
( + ) ( B )
FM 356.A0-1_PC	FM 356.A0-1_PC_1	Aeromonas jandaei	1.937	Aeromonas veronii	1.926
( + ) ( B )
FM 356.A0-1_PC	FM 356.A0-1_PC_2	Aeromonas veronii	2.307	Aeromonas veronii	2.19
( +++ ) ( B )
FM 345.A0-1_PC	FM 345.A0-1_PC_1	not reliable identification	1.319	not reliable identification	1.307
( - ) ( C )
FM 345.A0-1_PC	FM 345.A0-1_PC_2	not reliable identification	1.6	not reliable identification	1.413
( - ) ( C )
FM 344.A0-1_PC	FM 344.A0-1_PC_1	Aeromonas veronii	1.898	Aeromonas ichthiosmia	1.734
( + ) ( B )
FM 344.A0-1_PC	FM 344.A0-1_PC_2	Aeromonas ichthiosmia	2.122	Aeromonas veronii	2.068
( ++ ) ( B )
FM 343.A0-1_PC	FM 343.A0-1_PC_1	Shewanella putrefaciens	1.938	not reliable identification	1.422
( + ) ( B )
FM 343.A0-1_PC	FM 343.A0-1_PC_2	Shewanella putrefaciens	1.787	not reliable identification	1.474
( + ) ( B )
FM 369.A0-1_PC	FM 369.A0-1_PC_1	Aeromonas veronii	1.897	Aeromonas veronii	1.845
( + ) ( B )
FM 369.A0-1_PC	FM 369.A0-1_PC_2	Aeromonas ichthiosmia	2.091	Aeromonas veronii	1.968
( ++ ) ( A )
FM 348.A0-1_PC	FM 348.A0-1_PC_1	Aeromonas veronii	2.051	Aeromonas ichthiosmia	1.871
( ++ ) ( A )
FM 348.A0-1_PC	FM 348.A0-1_PC_2	Aeromonas veronii	1.955	Aeromonas ichthiosmia	1.95
( + ) ( B )
FM 347.A0-1_PC	FM 347.A0-1_PC_1	not reliable identification	1.518	not reliable identification	1.484
( - ) ( C )
FM 347.A0-1_PC	FM 347.A0-1_PC_2	not reliable identification	1.301	not reliable identification	1.239
( - ) ( C )
FM 346.A0-1_PC	FM 346.A0-1_PC_1	not reliable identification	1.167	not reliable identification	1.148
( - ) ( C )
FM 346.A0-1_PC	FM 346.A0-1_PC_2	not reliable identification	1.302	not reliable identification	1.195
( - ) ( C )
AF 16.A0-1_PC	AF 16.A0-1_PC_1	not reliable identification	1.511	not reliable identification	1.427
( - ) ( C )
AF 16.A0-1_PC	AF 16.A0-1_PC_2	Shewanella putrefaciens	1.968	not reliable identification	1.507
( + ) ( B )
AF 15.A0-1_PC	AF 15.A0-1_PC_1	Aeromonas veronii	2.083	Aeromonas ichthiosmia	1.997
( ++ ) ( A )
AF 15.A0-1_PC	AF 15.A0-1_PC_2	Aeromonas veronii	2.177	Aeromonas ichthiosmia	1.998
( ++ ) ( A )
AF 17.A0-1_PC	AF 17.A0-1_PC_1	Pseudomonas anguilliseptica	1.703	not reliable identification	1.411
( + ) ( B )
AF 17.A0-1_PC	AF 17.A0-1_PC_2	not reliable identification	1.596	not reliable identification	1.348
( - ) ( C )
HF 301.A0-1_PC	HF 301.A0-1_PC_1	not reliable identification	1.54	not reliable identification	1.44
( - ) ( C )
HF 301.A0-1_PC	HF 301.A0-1_PC_2	Pseudomonas frederiksbergensis	1.739	not reliable identification	1.501
( + ) ( B )
HF 299.A0-1_PC	HF 299.A0-1_PC_1	not reliable identification	1.281	not reliable identification	1.246
( - ) ( C )
HF 299.A0-1_PC	HF 299.A0-1_PC_2	not reliable identification	1.379	not reliable identification	1.379
( - ) ( C )
HF 296.A0-1_PC	HF 296.A0-1_PC_1	not reliable identification	1.284	not reliable identification	1.215
( - ) ( C )
HF 296.A0-1_PC	HF 296.A0-1_PC_2	not reliable identification	1.361	not reliable identification	1.356
( - ) ( C )
HF 293.A0-1_PC	HF 293.A0-1_PC_1	Aeromonas veronii	2.16	Aeromonas veronii	2.034
( ++ ) ( A )
HF 293.A0-1_PC	HF 293.A0-1_PC_2	Aeromonas veronii	2.188	Aeromonas ichthiosmia	2.064
( ++ ) ( B )
FM 372.A0-1_PC	FM 372.A0-1_PC_1	not reliable identification	1.217	not reliable identification	1.155
( - ) ( C )
FM 372.A0-1_PC	FM 372.A0-1_PC_2	not reliable identification	1.251	not reliable identification	1.233
( - ) ( C )
FM 373.A0-1_PC	FM 373.A0-1_PC_1	Arthrobacter scleromae	2.053	Arthrobacter oxydans	1.982
( ++ ) ( A )
FM 373.A0-1_PC	FM 373.A0-1_PC_2	Arthrobacter scleromae	2.215	Arthrobacter polychromogenes	2.16
( ++ ) ( B )
FM 371.A0-1_PC	FM 371.A0-1_PC_1	not reliable identification	1.338	not reliable identification	1.268
( - ) ( C )
FM 371.A0-1_PC	FM 371.A0-1_PC_2	not reliable identification	1.267	not reliable identification	1.26
( - ) ( C )
FM 370.A0-1_PC	FM 370.A0-1_PC_1	Aeromonas veronii	1.915	Aeromonas ichthiosmia	1.801
( + ) ( B )
FM 370.A0-1_PC	FM 370.A0-1_PC_2	Aeromonas veronii	2.069	Aeromonas ichthiosmia	1.939
( ++ ) ( A )
FM 355.A0-1_PC	FM 355.A0-1_PC_1	not reliable identification	1.215	not reliable identification	1.1
( - ) ( C )
FM 355.A0-1_PC	FM 355.A0-1_PC_2	not reliable identification	1.243	not reliable identification	1.229
( - ) ( C )
FM 354.A0-1_PC	FM 354.A0-1_PC_1	Shewanella putrefaciens	1.852	not reliable identification	1.478
( + ) ( B )
FM 354.A0-1_PC	FM 354.A0-1_PC_2	Shewanella putrefaciens	2.063	not reliable identification	1.576
( ++ ) ( A )
FM 361.A0-1_PC	FM 361.A0-1_PC_1	Shewanella putrefaciens	1.732	not reliable identification	1.31
( + ) ( B )
FM 361.A0-1_PC	FM 361.A0-1_PC_2	Shewanella putrefaciens	2.043	not reliable identification	1.572
( ++ ) ( A )
FM 351.A0-1_PC	FM 351.A0-1_PC_1	not reliable identification	1.121	not reliable identification	1.016
( - ) ( C )
FM 351.A0-1_PC	FM 351.A0-1_PC_2	not reliable identification	1.103	not reliable identification	1.087
( - ) ( C )
FM 350.A0-1_PC	FM 350.A0-1_PC_1	not reliable identification	1.179	not reliable identification	1.152
( - ) ( C )
FM 350.A0-1_PC	FM 350.A0-1_PC_2	not reliable identification	1.263	not reliable identification	1.234
( - ) ( C )
FM 349.A0-1_PC	FM 349.A0-1_PC_1	no peaks found	< 0	no peaks found	< 0
( - ) ( C )
FM 349.A0-1_PC	FM 349.A0-1_PC_2	Shewanella putrefaciens	2.067	not reliable identification	1.56
( ++ ) ( A )
FM 352.A0-1_PC	FM 352.A0-1_PC_1	Aeromonas veronii	1.794	Aeromonas ichthiosmia	1.75
( + ) ( B )
FM 352.A0-1_PC	FM 352.A0-1_PC_2	Aeromonas jandaei	1.97	Aeromonas veronii	1.958
( + ) ( B )
FM 434.A0-1_PC	FM 434.A0-1_PC_1	not reliable identification	1.307	not reliable identification	1.285
( - ) ( C )
FM 434.A0-1_PC	FM 434.A0-1_PC_2	not reliable identification	1.405	not reliable identification	1.307
( - ) ( C )
FM 433.A0-1_PC	FM 433.A0-1_PC_1	not reliable identification	1.147	not reliable identification	1.109
( - ) ( C )
FM 433.A0-1_PC	FM 433.A0-1_PC_2	not reliable identification	1.198	not reliable identification	1.195
( - ) ( C )
FM 432.A0-1_PC	FM 432.A0-1_PC_1	Pantoea agglomerans	2.118	Pantoea agglomerans	1.957
( ++ ) ( A )
FM 432.A0-1_PC	FM 432.A0-1_PC_2	Pantoea agglomerans	2.023	Pantoea agglomerans	2.002
( ++ ) ( A )
FM 431.A0-1_PC	FM 431.A0-1_PC_1	not reliable identification	1.624	not reliable identification	1.565
( - ) ( C )
FM 431.A0-1_PC	FM 431.A0-1_PC_2	not reliable identification	1.65	not reliable identification	1.584
( - ) ( C )
FM 430.A0-1_PC	FM 430.A0-1_PC_1	Chryseobacterium scophthalmum	1.841	Chryseobacterium scophthalmum	1.831
( + ) ( B )
FM 430.A0-1_PC	FM 430.A0-1_PC_2	Chryseobacterium scophthalmum	1.857	Chryseobacterium scophthalmum	1.826
( + ) ( B )
Analyte	Analyte	Organism	Score	Organism	Score
Name	ID	(best match)	Value	(second best match)	Value
FM406.A0-1_PC	FM406.A0-1_PC_1	not reliable identification	1.34	not reliable identification	1.28
( - ) ( C )
FM406.A0-1_PC	FM406.A0-1_PC_2	not reliable identification	1.244	not reliable identification	1.205
( - ) ( C )
FM408.A0-1_PC	FM408.A0-1_PC_1	Chryseobacterium scophthalmum	1.736	Chryseobacterium scophthalmum	1.703
( + ) ( B )
FM408.A0-1_PC	FM408.A0-1_PC_2	Chryseobacterium piscium	2.008	Chryseobacterium scophthalmum	1.93
( ++ ) ( A )
FM409.A0-1_PC	FM409.A0-1_PC_1	not reliable identification	1.333	not reliable identification	1.287
( - ) ( C )
FM409.A0-1_PC	FM409.A0-1_PC_2	not reliable identification	1.584	not reliable identification	1.473
( - ) ( C )
FM410.A0-1_PC	FM410.A0-1_PC_1	not reliable identification	1.027	not reliable identification	0.913
( - ) ( C )
FM410.A0-1_PC	FM410.A0-1_PC_2	not reliable identification	1.252	not reliable identification	1.233
( - ) ( C )
FM411.A0-1_PC	FM411.A0-1_PC_1	Pantoea agglomerans	1.959	Pantoea agglomerans	1.919
( + ) ( B )
FM411.A0-1_PC	FM411.A0-1_PC_2	Pantoea agglomerans	1.967	Pantoea agglomerans	1.939
( + ) ( B )
FM412.A0-1_PC	FM412.A0-1_PC_1	not reliable identification	1.317	not reliable identification	1.258
( - ) ( C )
FM412.A0-1_PC	FM412.A0-1_PC_2	not reliable identification	1.363	not reliable identification	1.321
( - ) ( C )
FM413.A0-1_PC	FM413.A0-1_PC_1	not reliable identification	1.351	not reliable identification	1.304
( - ) ( C )
FM413.A0-1_PC	FM413.A0-1_PC_2	not reliable identification	1.37	not reliable identification	1.205
( - ) ( C )
FM414.A0-1_PC	FM414.A0-1_PC_1	not reliable identification	1.113	not reliable identification	1.105
( - ) ( C )
FM414.A0-1_PC	FM414.A0-1_PC_2	Chryseobacterium piscium	2.065	Chryseobacterium scophthalmum	1.927
( ++ ) ( A )
FM415.A0-1_PC	FM415.A0-1_PC_1	Pseudomonas rhodesiae	1.727	not reliable identification	1.622
( + ) ( B )
FM415.A0-1_PC	FM415.A0-1_PC_2	Pseudomonas libanensis	1.856	Pseudomonas azotoformans	1.831
( + ) ( B )
FM416.A0-1_PC	FM416.A0-1_PC_1	not reliable identification	1.378	not reliable identification	1.343
( - ) ( C )
FM416.A0-1_PC	FM416.A0-1_PC_2	not reliable identification	1.497	not reliable identification	1.473
( - ) ( C )
FM417.A0-1_PC	FM417.A0-1_PC_1	not reliable identification	1.382	not reliable identification	1.302
( - ) ( C )
FM417.A0-1_PC	FM417.A0-1_PC_2	not reliable identification	1.535	not reliable identification	1.533
( - ) ( C )
FM418.A0-1_PC	FM418.A0-1_PC_1	not reliable identification	1.271	not reliable identification	1.228
( - ) ( C )
FM418.A0-1_PC	FM418.A0-1_PC_2	not reliable identification	1.167	not reliable identification	1.099
( - ) ( C )
FM419.A0-1_PC	FM419.A0-1_PC_1	not reliable identification	1.618	not reliable identification	1.517
( - ) ( C )
FM419.A0-1_PC	FM419.A0-1_PC_2	Acinetobacter guillouiae	1.819	not reliable identification	1.669
( + ) ( B )
FM420.A0-1_PC	FM420.A0-1_PC_1	not reliable identification	1.666	not reliable identification	1.277
( - ) ( C )
FM420.A0-1_PC	FM420.A0-1_PC_2	not reliable identification	1.625	not reliable identification	1.463
( - ) ( C )
FM421.A0-1_PC	FM421.A0-1_PC_1	not reliable identification	1.416	not reliable identification	1.285
( - ) ( C )
FM421.A0-1_PC	FM421.A0-1_PC_2	not reliable identification	1.266	not reliable identification	1.243
( - ) ( C )
FM422.A0-1_PC	FM422.A0-1_PC_1	not reliable identification	1.28	not reliable identification	1.188
( - ) ( C )
FM422.A0-1_PC	FM422.A0-1_PC_2	not reliable identification	1.526	not reliable identification	1.407
( - ) ( C )
FM423.A0-1_PC	FM423.A0-1_PC_1	Pseudomonas fluorescens	1.726	not reliable identification	1.558
( + ) ( B )
FM423.A0-1_PC	FM423.A0-1_PC_2	Pseudomonas extremorientalis	1.871	Pseudomonas libanensis	1.805
( + ) ( B )
FM425.A0-1_PC	FM425.A0-1_PC_1	not reliable identification	1.392	not reliable identification	1.309
( - ) ( C )
FM425.A0-1_PC	FM425.A0-1_PC_2	not reliable identification	1.444	not reliable identification	1.388
( - ) ( C )
FM424.A0-1_PC	FM424.A0-1_PC_1	Chryseobacterium piscium	1.92	Chryseobacterium scophthalmum	1.896
( + ) ( B )
FM424.A0-1_PC	FM424.A0-1_PC_2	Chryseobacterium scophthalmum	2.11	Chryseobacterium scophthalmum	2.054
( ++ ) ( B )
FM426.A0-1_PC	FM426.A0-1_PC_1	not reliable identification	1.382	not reliable identification	1.313
( - ) ( C )
FM426.A0-1_PC	FM426.A0-1_PC_2	not reliable identification	1.36	not reliable identification	1.31
( - ) ( C )
FM427.A0-1_PC	FM427.A0-1_PC_1	not reliable identification	1.668	not reliable identification	1.557
( - ) ( C )
FM427.A0-1_PC	FM427.A0-1_PC_2	not reliable identification	1.54	not reliable identification	1.497
( - ) ( C )
FM428.A0-1_PC	FM428.A0-1_PC_1	not reliable identification	1.277	not reliable identification	1.251
( - ) ( C )
FM428.A0-1_PC	FM428.A0-1_PC_2	not reliable identification	1.417	not reliable identification	1.257
( - ) ( C )
FM436.A0-1_PC	FM436.A0-1_PC_1	not reliable identification	1.411	not reliable identification	1.353
( - ) ( C )
FM436.A0-1_PC	FM436.A0-1_PC_2	not reliable identification	1.671	not reliable identification	1.553
( - ) ( C )
FM437.A0-1_PC	FM437.A0-1_PC_1	not reliable identification	1.301	not reliable identification	1.223
( - ) ( C )
FM437.A0-1_PC	FM437.A0-1_PC_2	not reliable identification	1.385	not reliable identification	1.361
( - ) ( C )
FM438.A0-1_PC	FM438.A0-1_PC_1	not reliable identification	1.242	not reliable identification	1.22
( - ) ( C )
FM438.A0-1_PC	FM438.A0-1_PC_2	not reliable identification	1.503	not reliable identification	1.272
( - ) ( C )
FM439.A0-1_PC	FM439.A0-1_PC_1	not reliable identification	1.498	not reliable identification	1.375
( - ) ( C )
FM439.A0-1_PC	FM439.A0-1_PC_2	not reliable identification	1.344	not reliable identification	1.291
( - ) ( C )
FM466.A0-1_PC	FM466.A0-1_PC_1	not reliable identification	1.229	not reliable identification	1.217
( - ) ( C )
FM466.A0-1_PC	FM466.A0-1_PC_2	not reliable identification	1.311	not reliable identification	1.303
( - ) ( C )
FM467.A0-1_PC	FM467.A0-1_PC_1	Rhodococcus baikonurensis	1.741	Rhodococcus erythropolis	1.736
( + ) ( B )
FM467.A0-1_PC	FM467.A0-1_PC_2	not reliable identification	1.583	not reliable identification	1.363
( - ) ( C )
FM468.A0-1_PC	FM468.A0-1_PC_1	no peaks found	< 0	no peaks found	< 0
( - ) ( C )
FM468.A0-1_PC	FM468.A0-1_PC_2	not reliable identification	1.584	not reliable identification	1.516
( - ) ( C )
FM443.A0-1_PC	FM443.A0-1_PC_1	not reliable identification	1.473	not reliable identification	1.409
( - ) ( C )
FM443.A0-1_PC	FM443.A0-1_PC_2	not reliable identification	1.517	not reliable identification	1.376
( - ) ( C )
FM445.A0-1_PC	FM445.A0-1_PC_1	not reliable identification	1.665	not reliable identification	1.641
( - ) ( C )
FM445.A0-1_PC	FM445.A0-1_PC_2	Pseudomonas veronii	1.804	Pseudomonas extremorientalis	1.736
( + ) ( B )
FM447.A0-1_PC	FM447.A0-1_PC_1	not reliable identification	1.352	not reliable identification	1.245
( - ) ( C )
FM447.A0-1_PC	FM447.A0-1_PC_2	not reliable identification	1.149	not reliable identification	1.126
( - ) ( C )
FM448.A0-1_PC	FM448.A0-1_PC_1	not reliable identification	1.395	not reliable identification	1.345
( - ) ( C )
FM448.A0-1_PC	FM448.A0-1_PC_2	not reliable identification	1.384	not reliable identification	1.358
( - ) ( C )
FM450.A0-1_PC	FM450.A0-1_PC_1	not reliable identification	1.632	not reliable identification	1.617
( - ) ( C )
FM450.A0-1_PC	FM450.A0-1_PC_2	Aeromonas veronii	1.997	Aeromonas ichthiosmia	1.81
( + ) ( B )
FM453.A0-1_PC	FM453.A0-1_PC_1	not reliable identification	1.615	not reliable identification	1.464
( - ) ( C )
FM453.A0-1_PC	FM453.A0-1_PC_2	not reliable identification	1.345	not reliable identification	1.308
( - ) ( C )
FM454.A0-1_PC	FM454.A0-1_PC_1	not reliable identification	1.4	not reliable identification	1.333
( - ) ( C )
FM454.A0-1_PC	FM454.A0-1_PC_2	not reliable identification	1.645	not reliable identification	1.608
( - ) ( C )
FM440.A0-1_PC	FM440.A0-1_PC_1	not reliable identification	1.664	not reliable identification	1.508
( - ) ( C )
FM440.A0-1_PC	FM440.A0-1_PC_2	Chryseobacterium piscium	1.844	not reliable identification	1.698
( + ) ( B )
FM441.A0-1_PC	FM441.A0-1_PC_1	not reliable identification	1.376	not reliable identification	1.364
( - ) ( C )
FM441.A0-1_PC	FM441.A0-1_PC_2	not reliable identification	1.43	not reliable identification	1.335
( - ) ( C )
FM442.A0-1_PC	FM442.A0-1_PC_1	not reliable identification	1.302	not reliable identification	1.283
( - ) ( C )
FM442.A0-1_PC	FM442.A0-1_PC_2	not reliable identification	1.232	not reliable identification	1.159
( - ) ( C )
FM458.A0-1_PC	FM458.A0-1_PC_1	not reliable identification	1.164	not reliable identification	1.131
( - ) ( C )
FM458.A0-1_PC	FM458.A0-1_PC_2	not reliable identification	1.316	not reliable identification	1.245
( - ) ( C )
FM459.A0-1_PC	FM459.A0-1_PC_1	not reliable identification	1.238	not reliable identification	1.196
( - ) ( C )
FM459.A0-1_PC	FM459.A0-1_PC_2	not reliable identification	1.227	not reliable identification	1.148
( - ) ( C )
FM460.A0-1_PC	FM460.A0-1_PC_1	not reliable identification	1.321	not reliable identification	1.318
( - ) ( C )
FM460.A0-1_PC	FM460.A0-1_PC_2	not reliable identification	1.348	not reliable identification	1.192
( - ) ( C )

## Sheet: HF2KIFAGY.trim.contigs.good.uni
taxlevel		Frozen AP	Frozen VP	Initial
0	Root	30271	30486	29505
1	Bacteria	30271	30486	29505
2	Acidobacteria	1	1	0
3	Blastocatellia_(Subgroup_4)	1	1	0
4	Blastocatellales	1	1	0
5	Blastocatellaceae	1	1	0
6	Blastocatellaceae_unclassified	1	1	0
2	Actinobacteria	8002	8587	3610
3	Acidimicrobiia	0	7	0
4	Microtrichales	0	7	0
5	Microtrichaceae	0	7	0
6	Candidatus_Microthrix	0	7	0
3	Actinobacteria	8002	8580	3610
4	Corynebacteriales	3192	4631	2195
5	Corynebacteriaceae	0	12	0
6	Lawsonella	0	12	0
5	Corynebacteriales_unclassified	2	0	0
6	Corynebacteriales_unclassified	2	0	0
5	Mycobacteriaceae	0	32	0
6	Mycobacterium	0	32	0
5	Nocardiaceae	3190	4587	2195
6	Rhodococcus	3190	4585	2195
6	Williamsia	0	2	0
4	Frankiales	0	12	0
5	Nakamurellaceae	0	12	0
6	Nakamurella	0	12	0
4	Micrococcales	4810	3898	1415
5	Intrasporangiaceae	0	25	0
6	Janibacter	0	25	0
5	Microbacteriaceae	356	354	82
6	Frigoribacterium	19	1	1
6	Leucobacter	69	79	15
6	Microbacteriaceae_unclassified	157	257	63
6	Microbacterium	111	0	3
6	Plantibacter	0	17	0
5	Micrococcaceae	4301	3400	1312
6	Arthrobacter	1019	615	413
6	Kocuria	0	0	4
6	Micrococcaceae_unclassified	3136	2708	843
6	Paeniglutamicibacter	146	77	52
5	Sanguibacteraceae	153	119	21
6	Sanguibacter	153	119	21
4	Propionibacteriales	0	39	0
5	Propionibacteriaceae	0	39	0
6	Cutibacterium	0	39	0
2	Bacteroidetes	6242	6056	4530
3	Bacteroidia	6242	6056	4530
4	Chitinophagales	0	4	0
5	Saprospiraceae	0	4	0
6	OLB8	0	4	0
4	Cytophagales	0	10	0
5	Spirosomaceae	0	10	0
6	Dyadobacter	0	10	0
4	Flavobacteriales	6154	5905	4451
5	Flavobacteriaceae	116	144	215
6	Flavobacterium	116	144	194
6	Myroides	0	0	21
5	Weeksellaceae	6038	5761	4236
6	Algoriella	34	25	19
6	Chryseobacterium	6004	5736	4208
6	Weeksellaceae_unclassified	0	0	9
4	Sphingobacteriales	88	137	79
5	Sphingobacteriaceae	88	137	79
6	Sphingobacterium	88	137	79
2	Cyanobacteria	0	0	6
3	Oxyphotobacteria	0	0	6
4	Oxyphotobacteria_unclassified	0	0	6
5	Oxyphotobacteria_unclassified	0	0	6
6	Oxyphotobacteria_unclassified	0	0	6
2	Firmicutes	1085	1759	860
3	Bacilli	1081	1744	859
4	Bacillales	865	978	615
5	Family_XII	150	168	66
6	Exiguobacterium	150	168	66
5	Listeriaceae	662	693	549
6	Brochothrix	662	693	549
5	Staphylococcaceae	53	117	0
6	Macrococcus	53	117	0
4	Lactobacillales	216	766	244
5	Carnobacteriaceae	147	430	143
6	Carnobacterium	147	430	143
5	Enterococcaceae	67	303	101
6	Enterococcus	0	12	0
6	Vagococcus	67	291	101
5	Streptococcaceae	2	33	0
6	Lactococcus	2	27	0
6	Streptococcus	0	6	0
3	Clostridia	0	15	1
4	Clostridiales	0	15	1
5	Clostridiaceae_1	0	9	1
6	Clostridium_sensu_stricto_1	0	8	0
6	Clostridium_sensu_stricto_5	0	1	1
5	Family_XII	0	6	0
6	Fusibacter	0	6	0
3	Firmicutes_unclassified	4	0	0
4	Firmicutes_unclassified	4	0	0
5	Firmicutes_unclassified	4	0	0
6	Firmicutes_unclassified	4	0	0
2	Patescibacteria	0	27	0
3	Saccharimonadia	0	27	0
4	Saccharimonadales	0	27	0
5	Saccharimonadaceae	0	19	0
6	Saccharimonadaceae_ge	0	19	0
5	Saccharimonadales_unclassified	0	8	0
6	Saccharimonadales_unclassified	0	8	0
2	Proteobacteria	14941	14056	20499
3	Alphaproteobacteria	44	240	39
4	Caulobacterales	24	22	11
5	Caulobacteraceae	24	22	11
6	Brevundimonas	24	22	11
4	Rhizobiales	15	52	10
5	Beijerinckiaceae	0	16	0
6	Methylobacterium	0	16	0
5	Devosiaceae	5	5	1
6	Devosiaceae_unclassified	5	5	1
5	Rhizobiaceae	10	31	9
6	Mesorhizobium	1	1	0
6	Rhizobiaceae_unclassified	9	30	9
4	Rhodobacterales	4	118	2
5	Rhodobacteraceae	4	118	2
6	Amaricoccus	0	43	0
6	Paracoccus	0	48	1
6	Rhodobacter	4	0	0
6	Rhodobacteraceae_unclassified	0	27	1
4	Sphingomonadales	1	48	16
5	Sphingomonadaceae	1	48	16
6	Sphingobium	1	10	0
6	Sphingomonadaceae_unclassified	0	0	16
6	Sphingomonas	0	38	0
3	Deltaproteobacteria	0	2	0
4	Bdellovibrionales	0	2	0
5	Bacteriovoracaceae	0	2	0
6	Peredibacter	0	2	0
3	Gammaproteobacteria	14897	13814	20460
4	Aeromonadales	2	46	4
5	Aeromonadaceae	2	46	4
6	Aeromonas	2	46	4
4	Alteromonadales	14	97	133
5	Shewanellaceae	14	97	133
6	Shewanella	14	97	133
4	Betaproteobacteriales	1197	1122	1105
5	Betaproteobacteriales_unclassified	0	12	0
6	Betaproteobacteriales_unclassified	0	12	0
5	Burkholderiaceae	1197	1098	1105
6	Acidovorax	1	0	4
6	Burkholderiaceae_unclassified	364	334	302
6	Comamonas	28	17	0
6	Duganella	17	0	14
6	Hydrogenophaga	2	11	0
6	Janthinobacterium	685	598	702
6	Massilia	100	138	83
5	Rhodocyclaceae	0	12	0
6	Zoogloea	0	12	0
4	Enterobacteriales	302	639	354
5	Enterobacteriaceae	302	639	354
6	Enterobacteriaceae_unclassified	223	539	122
6	Pantoea	68	34	197
6	Rahnella	11	66	35
4	Pseudomonadales	12918	11549	18602
5	Moraxellaceae	8451	6887	12407
6	Acinetobacter	6072	3610	8474
6	Psychrobacter	2379	3277	3933
5	Pseudomonadaceae	4467	4662	6195
6	Pseudomonas	4467	4662	6195
4	Vibrionales	1	1	56
5	Vibrionaceae	1	1	56
6	Photobacterium	1	1	39
6	Vibrio	0	0	17
4	Xanthomonadales	463	360	206
5	Xanthomonadaceae	463	360	206
6	Stenotrophomonas	463	360	206

## Sheet: CarpStorage.trim.contigs.good.u
taxlevel	rankID	taxon	daughterlevels	total	HF2NV	HF2V	HF6NV	HF6V
0	0	Root	1	1.000000	1.000000	1.000000	1.000000	1.000000
1	0.1	Bacteria	8	1.000000	1.000000	1.000000	1.000000	1.000000
2	2000-01-01	Acidobacteria	1	0.000022	0.000000	0.000043	0.000000	0.000044
3	0.1.1.1	Blastocatellia_(Subgroup_4)	1	0.000022	0.000000	0.000043	0.000000	0.000044
4	0.1.1.1.1	Blastocatellales	1	0.000022	0.000000	0.000043	0.000000	0.000044
5	0.1.1.1.1.1	Blastocatellaceae	1	0.000022	0.000000	0.000043	0.000000	0.000044
6	0.1.1.1.1.1.1	Blastocatellaceae_unclassified	0	0.000022	0.000000	0.000043	0.000000	0.000044
2	2000-01-02	Actinobacteria	1	0.018044	0.035951	0.020919	0.003848	0.011481
3	0.1.2.1	Actinobacteria	2	0.018044	0.035951	0.020919	0.003848	0.011481
4	0.1.2.1.1	Corynebacteriales	2	0.006069	0.006515	0.012015	0.000817	0.004886
5	0.1.2.1.1.1	Mycobacteriaceae	1	0.000038	0.000065	0.000086	0.000000	0.000000
6	0.1.2.1.1.1.1	Mycobacterium	0	0.000038	0.000065	0.000086	0.000000	0.000000
5	0.1.2.1.1.2	Nocardiaceae	1	0.006031	0.006449	0.011929	0.000817	0.004886
6	0.1.2.1.1.2.1	Rhodococcus	0	0.006031	0.006449	0.011929	0.000817	0.004886
4	0.1.2.1.2	Micrococcales	4	0.011975	0.029436	0.008904	0.003031	0.006596
5	0.1.2.1.2.1	Intrasporangiaceae	1	0.000016	0.000000	0.000064	0.000000	0.000000
6	0.1.2.1.2.1.1	Janibacter	0	0.000016	0.000000	0.000064	0.000000	0.000000
5	0.1.2.1.2.2	Microbacteriaceae	3	0.000549	0.000697	0.000965	0.000086	0.000444
6	0.1.2.1.2.2.1	Leucobacter	0	0.000098	0.000000	0.000279	0.000000	0.000111
6	0.1.2.1.2.2.2	Microbacteriaceae_unclassified	0	0.000185	0.000327	0.000279	0.000000	0.000133
6	0.1.2.1.2.2.3	Microbacterium	0	0.000266	0.000370	0.000408	0.000086	0.000200
5	0.1.2.1.2.3	Micrococcaceae	2	0.010296	0.027955	0.006565	0.002881	0.003820
6	0.1.2.1.2.3.1	Arthrobacter	0	0.004108	0.012637	0.001416	0.001935	0.000444
6	0.1.2.1.2.3.2	Micrococcaceae_unclassified	0	0.006188	0.015317	0.005149	0.000946	0.003376
5	0.1.2.1.2.4	Sanguibacteraceae	1	0.001114	0.000784	0.001309	0.000064	0.002332
6	0.1.2.1.2.4.1	Sanguibacter	0	0.001114	0.000784	0.001309	0.000064	0.002332
2	2000-01-03	Bacteroidetes	1	0.017897	0.023684	0.027914	0.011737	0.007995
3	0.1.3.1	Bacteroidia	3	0.017897	0.023684	0.027914	0.011737	0.007995
4	0.1.3.1.1	Bacteroidales	2	0.000033	0.000000	0.000086	0.000000	0.000044
5	0.1.3.1.1.1	Paludibacteraceae	2	0.000022	0.000000	0.000086	0.000000	0.000000
6	0.1.3.1.1.1.1	Paludibacter	0	0.000011	0.000000	0.000043	0.000000	0.000000
6	0.1.3.1.1.1.2	Paludibacteraceae_unclassified	0	0.000011	0.000000	0.000043	0.000000	0.000000
5	0.1.3.1.1.2	Prevotellaceae	1	0.000011	0.000000	0.000000	0.000000	0.000044
6	0.1.3.1.1.2.1	Prevotella_7	0	0.000011	0.000000	0.000000	0.000000	0.000044
4	0.1.3.1.2	Flavobacteriales	2	0.017473	0.023161	0.027227	0.011350	0.007906
5	0.1.3.1.2.1	Flavobacteriaceae	2	0.002977	0.003159	0.005235	0.002881	0.000555
6	0.1.3.1.2.1.1	Flavobacterium	0	0.002461	0.002963	0.004677	0.001591	0.000555
6	0.1.3.1.2.1.2	Myroides	0	0.000516	0.000196	0.000558	0.001290	0.000000
5	0.1.3.1.2.2	Weeksellaceae	2	0.014496	0.020002	0.021992	0.008470	0.007351
6	0.1.3.1.2.2.1	Algoriella	0	0.000054	0.000153	0.000000	0.000064	0.000000
6	0.1.3.1.2.2.2	Chryseobacterium	0	0.014441	0.019849	0.021992	0.008405	0.007351
4	0.1.3.1.3	Sphingobacteriales	1	0.000391	0.000523	0.000601	0.000387	0.000044
5	0.1.3.1.3.1	Sphingobacteriaceae	1	0.000391	0.000523	0.000601	0.000387	0.000044
6	0.1.3.1.3.1.1	Sphingobacterium	0	0.000391	0.000523	0.000601	0.000387	0.000044
2	2000-01-04	Epsilonbacteraeota	1	0.000011	0.000000	0.000043	0.000000	0.000000
3	0.1.4.1	Campylobacteria	1	0.000011	0.000000	0.000043	0.000000	0.000000
4	0.1.4.1.1	Campylobacterales	1	0.000011	0.000000	0.000043	0.000000	0.000000
5	0.1.4.1.1.1	Arcobacteraceae	1	0.000011	0.000000	0.000043	0.000000	0.000000
6	0.1.4.1.1.1.1	Arcobacter	0	0.000011	0.000000	0.000043	0.000000	0.000000
2	2000-01-05	Firmicutes	3	0.242077	0.115544	0.402356	0.077947	0.374706
3	0.1.5.1	Bacilli	2	0.242006	0.115544	0.402184	0.077947	0.374595
4	0.1.5.1.1	Bacillales	3	0.104361	0.110119	0.110861	0.069069	0.128226
5	0.1.5.1.1.1	Family_XII	1	0.000125	0.000218	0.000172	0.000000	0.000111
6	0.1.5.1.1.1.1	Exiguobacterium	0	0.000125	0.000218	0.000172	0.000000	0.000111
5	0.1.5.1.1.2	Listeriaceae	1	0.104138	0.109748	0.110518	0.069069	0.128048
6	0.1.5.1.1.2.1	Brochothrix	0	0.104138	0.109748	0.110518	0.069069	0.128048
5	0.1.5.1.1.3	Staphylococcaceae	1	0.000098	0.000153	0.000172	0.000000	0.000067
6	0.1.5.1.1.3.1	Macrococcus	0	0.000098	0.000153	0.000172	0.000000	0.000067
4	0.1.5.1.2	Lactobacillales	4	0.137645	0.005425	0.291323	0.008878	0.246369
5	0.1.5.1.2.1	Carnobacteriaceae	1	0.043650	0.002963	0.104338	0.003482	0.063802
6	0.1.5.1.2.1.1	Carnobacterium	0	0.043650	0.002963	0.104338	0.003482	0.063802
5	0.1.5.1.2.2	Enterococcaceae	2	0.077624	0.002331	0.174562	0.005030	0.129025
6	0.1.5.1.2.2.1	Enterococcus	0	0.000125	0.000000	0.000107	0.000000	0.000400
6	0.1.5.1.2.2.2	Vagococcus	0	0.077499	0.002331	0.174455	0.005030	0.128625
5	0.1.5.1.2.3	Lactobacillaceae	1	0.000147	0.000000	0.000322	0.000000	0.000266
6	0.1.5.1.2.3.1	Lactobacillus	0	0.000147	0.000000	0.000322	0.000000	0.000266
5	0.1.5.1.2.4	Streptococcaceae	2	0.016224	0.000131	0.012101	0.000365	0.053276
6	0.1.5.1.2.4.1	Lactococcus	0	0.016196	0.000131	0.012037	0.000365	0.053231
6	0.1.5.1.2.4.2	Streptococcus	0	0.000027	0.000000	0.000064	0.000000	0.000044
3	0.1.5.2	Clostridia	1	0.000060	0.000000	0.000129	0.000000	0.000111
4	0.1.5.2.1	Clostridiales	2	0.000060	0.000000	0.000129	0.000000	0.000111
5	0.1.5.2.1.1	Clostridiaceae_1	1	0.000043	0.000000	0.000064	0.000000	0.000111
6	0.1.5.2.1.1.1	Clostridium_sensu_stricto_5	0	0.000043	0.000000	0.000064	0.000000	0.000111
5	0.1.5.2.1.2	Peptostreptococcaceae	1	0.000016	0.000000	0.000064	0.000000	0.000000
6	0.1.5.2.1.2.1	Proteocatella	0	0.000016	0.000000	0.000064	0.000000	0.000000
3	0.1.5.3	Erysipelotrichia	1	0.000011	0.000000	0.000043	0.000000	0.000000
4	0.1.5.3.1	Erysipelotrichales	1	0.000011	0.000000	0.000043	0.000000	0.000000
5	0.1.5.3.1.1	Erysipelotrichaceae	1	0.000011	0.000000	0.000043	0.000000	0.000000
6	0.1.5.3.1.1.1	ZOR0006	0	0.000011	0.000000	0.000043	0.000000	0.000000
2	2000-01-06	Fusobacteria	1	0.006161	0.000000	0.008818	0.000000	0.016056
3	0.1.6.1	Fusobacteriia	1	0.006161	0.000000	0.008818	0.000000	0.016056
4	0.1.6.1.1	Fusobacteriales	1	0.006161	0.000000	0.008818	0.000000	0.016056
5	0.1.6.1.1.1	Fusobacteriaceae	1	0.006161	0.000000	0.008818	0.000000	0.016056
6	0.1.6.1.1.1.1	Cetobacterium	0	0.006161	0.000000	0.008818	0.000000	0.016056
2	2000-01-07	Patescibacteria	1	0.000011	0.000000	0.000043	0.000000	0.000000
3	0.1.7.1	Saccharimonadia	1	0.000011	0.000000	0.000043	0.000000	0.000000
4	0.1.7.1.1	Saccharimonadales	1	0.000011	0.000000	0.000043	0.000000	0.000000
5	0.1.7.1.1.1	Saccharimonadaceae	1	0.000011	0.000000	0.000043	0.000000	0.000000
6	0.1.7.1.1.1.1	Saccharimonadaceae_ge	0	0.000011	0.000000	0.000043	0.000000	0.000000
2	2000-01-08	Proteobacteria	2	0.715778	0.824821	0.539864	0.906468	0.589718
3	0.1.8.1	Alphaproteobacteria	5	0.000163	0.000349	0.000257	0.000000	0.000044
4	0.1.8.1.1	Caulobacterales	1	0.000011	0.000000	0.000000	0.000000	0.000044
5	0.1.8.1.1.1	Caulobacteraceae	1	0.000011	0.000000	0.000000	0.000000	0.000044
6	0.1.8.1.1.1.1	Brevundimonas	0	0.000011	0.000000	0.000000	0.000000	0.000044
4	0.1.8.1.2	Rhizobiales	1	0.000038	0.000000	0.000150	0.000000	0.000000
5	0.1.8.1.2.1	Rhizobiaceae	1	0.000038	0.000000	0.000150	0.000000	0.000000
6	0.1.8.1.2.1.1	Rhizobiaceae_unclassified	0	0.000038	0.000000	0.000150	0.000000	0.000000
4	0.1.8.1.3	Rhodobacterales	1	0.000016	0.000000	0.000064	0.000000	0.000000
5	0.1.8.1.3.1	Rhodobacteraceae	1	0.000016	0.000000	0.000064	0.000000	0.000000
6	0.1.8.1.3.1.1	Pseudorhodobacter	0	0.000016	0.000000	0.000064	0.000000	0.000000
4	0.1.8.1.4	Rickettsiales	2	0.000087	0.000349	0.000000	0.000000	0.000000
5	0.1.8.1.4.1	Midichloriaceae	1	0.000043	0.000174	0.000000	0.000000	0.000000
6	0.1.8.1.4.1.1	Candidatus_Midichloria	0	0.000043	0.000174	0.000000	0.000000	0.000000
5	0.1.8.1.4.2	Rickettsiaceae	1	0.000043	0.000174	0.000000	0.000000	0.000000
6	0.1.8.1.4.2.1	Rickettsia	0	0.000043	0.000174	0.000000	0.000000	0.000000
4	0.1.8.1.5	Sphingomonadales	1	0.000011	0.000000	0.000043	0.000000	0.000000
5	0.1.8.1.5.1	Sphingomonadaceae	1	0.000011	0.000000	0.000043	0.000000	0.000000
6	0.1.8.1.5.1.1	Rhizorhapis	0	0.000011	0.000000	0.000043	0.000000	0.000000
3	0.1.8.2	Gammaproteobacteria	7	0.715615	0.824473	0.539607	0.906468	0.589674
4	0.1.8.2.1	Aeromonadales	1	0.089724	0.001220	0.086766	0.003010	0.272574
5	0.1.8.2.1.1	Aeromonadaceae	1	0.089724	0.001220	0.086766	0.003010	0.272574
6	0.1.8.2.1.1.1	Aeromonas	0	0.089724	0.001220	0.086766	0.003010	0.272574
4	0.1.8.2.2	Alteromonadales	3	0.082465	0.031811	0.179519	0.029515	0.088341
5	0.1.8.2.2.1	Alteromonadaceae	1	0.000022	0.000087	0.000000	0.000000	0.000000
6	0.1.8.2.2.1.1	Rheinheimera	0	0.000022	0.000087	0.000000	0.000000	0.000000
5	0.1.8.2.2.2	Psychromonadaceae	1	0.000054	0.000000	0.000215	0.000000	0.000000
6	0.1.8.2.2.2.1	Psychromonas	0	0.000054	0.000000	0.000215	0.000000	0.000000
5	0.1.8.2.2.3	Shewanellaceae	1	0.082389	0.031724	0.179304	0.029515	0.088341
6	0.1.8.2.2.3.1	Shewanella	0	0.082389	0.031724	0.179304	0.029515	0.088341
4	0.1.8.2.3	Betaproteobacteriales	2	0.017924	0.029807	0.019074	0.018530	0.003997
5	0.1.8.2.3.1	Burkholderiaceae	5	0.016968	0.029807	0.016757	0.018487	0.002532
6	0.1.8.2.3.1.1	Burkholderiaceae_unclassified	0	0.000609	0.000588	0.001287	0.000279	0.000266
6	0.1.8.2.3.1.2	Comamonas	0	0.000022	0.000000	0.000043	0.000000	0.000044
6	0.1.8.2.3.1.3	Duganella	0	0.000027	0.000109	0.000000	0.000000	0.000000
6	0.1.8.2.3.1.4	Janthinobacterium	0	0.016300	0.029109	0.015427	0.018208	0.002176
6	0.1.8.2.3.1.5	Undibacterium	0	0.000011	0.000000	0.000000	0.000000	0.000044
5	0.1.8.2.3.2	Chitinibacteraceae	1	0.000956	0.000000	0.002317	0.000043	0.001466
6	0.1.8.2.3.2.1	Iodobacter	0	0.000956	0.000000	0.002317	0.000043	0.001466
4	0.1.8.2.4	Enterobacteriales	1	0.048519	0.005665	0.058853	0.003783	0.127715
5	0.1.8.2.4.1	Enterobacteriaceae	5	0.048519	0.005665	0.058853	0.003783	0.127715
6	0.1.8.2.4.1.1	Enterobacteriaceae_unclassified	0	0.015680	0.001089	0.019374	0.000752	0.042150
6	0.1.8.2.4.1.2	Morganella	0	0.000212	0.000000	0.000150	0.000000	0.000711
6	0.1.8.2.4.1.3	Pantoea	0	0.006976	0.001634	0.010299	0.000623	0.015545
6	0.1.8.2.4.1.4	Rahnella	0	0.025612	0.002941	0.029029	0.002408	0.069154
6	0.1.8.2.4.1.5	Yersinia	0	0.000038	0.000000	0.000000	0.000000	0.000155
4	0.1.8.2.5	Pseudomonadales	2	0.444285	0.755316	0.139440	0.851244	0.022385
5	0.1.8.2.5.1	Moraxellaceae	2	0.178497	0.346893	0.055956	0.299727	0.008461
6	0.1.8.2.5.1.1	Acinetobacter	0	0.135026	0.268564	0.025082	0.238462	0.005863
6	0.1.8.2.5.1.2	Psychrobacter	0	0.043471	0.078329	0.030875	0.061265	0.002598
5	0.1.8.2.5.2	Pseudomonadaceae	2	0.265788	0.408423	0.083484	0.551517	0.013924
6	0.1.8.2.5.2.1	Pseudomonadaceae_unclassified	0	0.000049	0.000000	0.000000	0.000193	0.000000
6	0.1.8.2.5.2.2	Pseudomonas	0	0.265739	0.408423	0.083484	0.551323	0.013924
4	0.1.8.2.6	Vibrionales	1	0.031822	0.000000	0.053853	0.000086	0.074239
5	0.1.8.2.6.1	Vibrionaceae	2	0.031822	0.000000	0.053853	0.000086	0.074239
6	0.1.8.2.6.1.1	Photobacterium	0	0.031393	0.000000	0.052952	0.000043	0.073462
6	0.1.8.2.6.1.2	Vibrio	0	0.000429	0.000000	0.000901	0.000043	0.000777
4	0.1.8.2.7	Xanthomonadales	2	0.000875	0.000654	0.002103	0.000301	0.000422
5	0.1.8.2.7.1	Rhodanobacteraceae	1	0.000011	0.000000	0.000043	0.000000	0.000000
6	0.1.8.2.7.1.1	Dokdonella	0	0.000011	0.000000	0.000043	0.000000	0.000000
5	0.1.8.2.7.2	Xanthomonadaceae	2	0.000864	0.000654	0.002060	0.000301	0.000422
6	0.1.8.2.7.2.1	Pseudoxanthomonas	0	0.000011	0.000000	0.000043	0.000000	0.000000
6	0.1.8.2.7.2.2	Stenotrophomonas	0	0.000853	0.000654	0.002017	0.000301	0.000422

## Sheet: Diversity
	HF2V	HF6V	HF2V	HF6V			HF2NV	HF6NV	HF2NV	HF6NV
Vagococcus fluvialis v fessus (98,5)	7850	5790	0.174328	0.128581		Pseudomonas syringae v congelans v cerasi v ficuserectae (99,1)	14008	22542	0.311082	0.5006
Shewanella baltica (98,7)	6927	3680	0.153831	0.0817233		Acinetobacter harbinensis (99,4)	10020	8420	0.222518	0.186986
Brochothrix thermosphacta (99,8)	4980	5764	0.110593	0.128004		Brochothrix thermosphacta (99,8)	4938	3103	0.10966	0.0689096
Carnobacterium maltaromaticum (99,6)	4696	2873	0.104286	0.0638019		Pseudomonas azotoformans v lactis v paralactis (99,6)	4361	2267	0.0968465	0.0503442
Aeromonas sobria (99,8)	3907	12274	0.0867644	0.272574		Psychrobacter cibarius (99,6)	2972	2504	0.0660004	0.0556074
Pseudomonas syringae v congelans v cerasi v ficuserectae (99,1)	2681	413	0.0595381	0.00917166		Acinetobacter celticus (98,3)	1578	1479	0.0350433	0.0328448
Photobacterium carnosum v iliopiscarium v kishitanii (100)	2372	3308	0.052676	0.0734621		Janthinobacterium lividum v svalbardensis (99,4)	1310	814	0.0290917	0.0180768
Rouxiella chamberiensis v Rahnella inusitata (100)	1307	3114	0.0290251	0.0691539		Shewanella baltica (98,7)	1256	1140	0.0278925	0.0253165
Pseudomonas azotoformans v lactis v paralactis (99,6)	1098	214	0.0243837	0.00475239		Arthrobacter pascens v oryzae v nitrophenolicus (98,4)	692	43	0.0153675	0.000954919
Psychrobacter cibarius (99,6)	1082	67	0.0240284	0.0014879
Shewanella glacialipiscicola (99,6)	903	291	0.0200533	0.00646236
Acinetobacter harbinensis (99,4)	827	165	0.0183655	0.00366422
Janthinobacterium lividum v svalbardensis (99,4)	690	98	0.0153231	0.00217633
Enterobacter soli v Kluyvera cryocrescens (98,0)	586	878	0.0130135	0.0194981
Lactococcus piscium (99,8)	541	2397	0.0120142	0.0532312
group	nseqs	coverage	sobs	chao	chao_lci	chao_hci	ace	ace_lci	ace_hci	shannon	shannon_lci	shannon_hci	invsimpson	invsimpson_lci	invsimpson_hci
HF2NV	45896.000000	1.000000	61.000000	61.000000	61.000000	61.000000	61.000000	61.000000	61.000000	2.192632	2.181031	2.204234	5.692511	5.626471	5.760120
HF2V	46608.000000	1.000000	86.000000	86.000000	86.000000	86.000000	86.000000	86.000000	86.000000	2.779104	2.767738	2.790469	10.540064	10.422386	10.660430
HF6NV	46519.000000	1.000000	55.000000	55.000000	55.000000	55.000000	55.000000	55.000000	55.000000	1.772992	1.759781	1.786203	3.345080	3.303270	3.387961
HF6V	45030.000000	1.000000	69.000000	69.000000	69.000000	69.000000	69.000000	69.000000	69.000000	2.427472	2.416686	2.438258	7.550084	7.453970	7.648709
	Total tags	OTUs	Average length	Shannon	Chao	ACE	log CFU/g	Coverage
VP 2°C	45896	114		2.7791	61	61	3115500	1
VP 6°C	46608	114		2.42747	86	86	38676000	1
AP 2°C	46519	114		2.19263	55	55	54265000	1
AP 6°C	45030	114		1.77299	69	69	477450000	1
